# Supplementary material for: Crystal structure of di-n-but­yl­bis­(η 5-penta­methyl­cyclo­penta­dien­yl)hafnium(IV)
Source: Acta Crystallogr E Crystallogr Commun. 2015 Jan 10;71(Pt 2):m19–20. doi: 10.1107/S2056989015000092 (PMC4384584; doi:10.1107/S2056989015000092)
Supplement: Supplementary file 1 [file e-71-00m19-sup1.cif]

##############################################################################
#                                                                            #
# This CIF contains the data in a paper accepted for publication in          #
# Acta Crystallographica Section E. It conforms to the requirements of       #
# Notes for Authors for Acta Crystallographica Section E, and has been       #
# peer reviewed under the auspices of the IUCr Commission on Journals.       #
#                                                                            #
# Full details of the Crystallographic Information File format               #
# are given in the paper "The Crystallographic Information File (CIF):       #
# a New Standard Archive File for Crystallography" by S. R. Hall, F. H.      #
# Allen and I. D. Brown [Acta Cryst. (1991), A47, 655-685].                  #
#                                                                            #
# The current version of the core CIF dictionary is obtainable from          #
# ftp://ftp.iucr.org/pub/cif_core.dic.                                       #
#                                                                            #
# Software is freely available for graphical display of the structure(s)     #
# in this CIF. For information consult the CIF software page                 #
# http://www.iucr.org/resources/cif/software.                                #
#                                                                            #
# This file may be used for bona fide research purposes within the           #
# scientific community so long as proper attribution is given to the journal # 
# article from which it was obtained.                                        #
#                                                                            #
##############################################################################
data_I
_audit_creation_method     SHELXL2014
_database_code_depnum_ccdc_archive     'CCDC 1042126'
_chemical_name_systematic
;
Di-<i>n</i>-butylbis(<i>\h</i>^5^-pentamethylcyclopentadienyl)hafnium(IV)
;
_chemical_name_common     ?
_chemical_formula_moiety     'C28 H48 Hf'
_chemical_formula_sum     'C28 H48 Hf'
_chemical_formula_iupac     '[Hf (C10 H15)2 (C4 H9)2]'
_chemical_formula_weight     563.15
_chemical_melting_point     ?
_symmetry_cell_setting     orthorhombic
_symmetry_space_group_name_H-M     'P 21 21 21'
_space_group_name_Hall     'P 2ac 2ab'
loop_
    _symmetry_equiv_pos_as_xyz
    'x, y, z'
    'x+1/2, -y+1/2, -z'
    '-x, y+1/2, -z+1/2'
    '-x+1/2, -y, z+1/2'
_cell_length_a     17.1572(3)
_cell_length_b     17.2320(3)
_cell_length_c     17.2966(3)
_cell_angle_alpha     90.00
_cell_angle_beta     90.00
_cell_angle_gamma     90.00
_cell_volume     5113.79(15)
_cell_formula_units_Z     8
_cell_measurement_reflns_used     9300
_cell_measurement_theta_min     2.35
_cell_measurement_theta_max     28.72
_cell_measurement_temperature     170(2)
_exptl_crystal_description     prism
_exptl_crystal_colour     colourless
_exptl_crystal_size_max     0.39
_exptl_crystal_size_mid     0.27
_exptl_crystal_size_min     0.17
_exptl_crystal_density_diffrn     1.463
_exptl_crystal_density_meas     ?
_exptl_crystal_density_method     'not measured'
_exptl_crystal_F_000     2304
_exptl_absorpt_coefficient_mu     4.091
_exptl_absorpt_correction_type     multi-scan
_exptl_absorpt_process_details
;
(<i>SADABS</i>; Bruker, 2008)
;
_exptl_absorpt_correction_T_min     0.30
_exptl_absorpt_correction_T_max     0.54
_exptl_special_details     ?
_diffrn_ambient_temperature     170(2)
_diffrn_radiation_type     MoK\a
_diffrn_radiation_wavelength     0.71073
_diffrn_radiation_source     'fine-focus sealed tube'
_diffrn_radiation_monochromator     'curved graphite'
_diffrn_measurement_device_type     'Bruker Kappa APEXII DUO CCD diffractometer'
_diffrn_measurement_method     '\f and \w scans'
_diffrn_detector_area_resol_mean     8.3333
_diffrn_reflns_number     123798
_diffrn_reflns_av_R_equivalents     0.0371
_diffrn_reflns_av_sigmaI/netI     0.0188
_diffrn_reflns_theta_min     1.67
_diffrn_reflns_theta_max     28.74
_diffrn_reflns_theta_full     28.74
_diffrn_measured_fraction_theta_max     1.000
_diffrn_measured_fraction_theta_full     1.000
_diffrn_reflns_limit_h_min     -18
_diffrn_reflns_limit_h_max     23
_diffrn_reflns_limit_k_min     -23
_diffrn_reflns_limit_k_max     23
_diffrn_reflns_limit_l_min     -23
_diffrn_reflns_limit_l_max     23
_diffrn_standards_number     ?
_diffrn_standards_interval_count     ?
_diffrn_standards_interval_time     ?
_diffrn_standards_decay_%     ?
_refine_special_details
;
Refinement of <i>F</i>^2^ against ALL reflections. The weighted <i>R</i>-factor
<i>wR</i> and goodness of fit <i>S</i> are based on <i>F</i>^2^, conventional
<i>R</i>-factors <i>R</i> are based on <i>F</i>, with <i>F</i> set to zero for
negative <i>F</i>^2^. The threshold expression of <i>F</i>^2^ >
\s(<i>F</i>^2^) is used only for calculating <i>R</i>-factors(gt) <i>etc</i>.
and is not relevant to the choice of reflections for refinement.
<i>R</i>-factors based on <i>F</i>^2^ are statistically about twice as large
as those based on <i>F</i>, and <i>R</i>- factors based on ALL data will be
even larger.
;
_reflns_number_total     13236
_reflns_number_gt     12433
_reflns_threshold_expression     >2sigma(I)
_refine_ls_structure_factor_coef     Fsqd
_refine_ls_matrix_type     full
_refine_ls_R_factor_all     0.0208
_refine_ls_R_factor_gt     0.0177
_refine_ls_wR_factor_gt     0.0370
_refine_ls_wR_factor_ref     0.0380
_refine_ls_goodness_of_fit_ref     1.059
_refine_ls_restrained_S_all     1.059
_refine_ls_number_reflns     13236
_refine_ls_number_parameters     548
_refine_ls_number_restraints     0
_refine_ls_hydrogen_treatment     constr
_refine_ls_weighting_scheme     calc
_refine_ls_weighting_details
         'calc w=1/[\s^2^(Fo^2^)+(0.0170P)^2^+1.9262P] where P=(Fo^2^+2Fc^2^)/3'
_atom_sites_solution_hydrogens     geom
_atom_sites_solution_primary     direct
_atom_sites_solution_secondary     difmap
_refine_ls_shift/su_max     0.003
_refine_ls_shift/su_mean     0.000
_refine_diff_density_max     0.531
_refine_diff_density_min     -0.767
_refine_ls_extinction_method     none
_refine_ls_extinction_coef     ?
_refine_ls_abs_structure_details
;
Flack (1983), 999 Friedel pairs
;
_refine_ls_abs_structure_Flack     0.471(5)
loop_
    _atom_type_symbol
    _atom_type_description
    _atom_type_scat_dispersion_real
    _atom_type_scat_dispersion_imag
    _atom_type_scat_source
    'C' 'C' 0.0033 0.0016
                         'International Tables Vol C Tables 4.2.6.8 and 6.1.1.4'
    'H' 'H' 0.0000 0.0000
                         'International Tables Vol C Tables 4.2.6.8 and 6.1.1.4'
    'Hf' 'Hf' -0.5830 6.1852
                         'International Tables Vol C Tables 4.2.6.8 and 6.1.1.4'
_computing_data_collection
;
<i>APEX2</i> (Bruker, 2008)
;
_computing_cell_refinement
;
<i>SAINT</i> (Bruker, 2008)
;
_computing_data_reduction
;
<i>SAINT</i> (Bruker, 2008)
;
_computing_structure_solution
;
<i>SHELXS97</i> (Sheldrick, 2008)
;
_computing_structure_refinement
;
<i>SHELXL2014</i> (Sheldrick, 2008)
;
_computing_molecular_graphics
;
<i>XP</i> in <i>SHELXTL</i> (Sheldrick, 2008)
;
_computing_publication_material
;
<i>SHELXL2014</i> (Sheldrick, 2008)
;
loop_
    _atom_site_type_symbol
    _atom_site_label
    _atom_site_fract_x
    _atom_site_fract_y
    _atom_site_fract_z
    _atom_site_U_iso_or_equiv
    _atom_site_adp_type
    _atom_site_calc_flag
    _atom_site_refinement_flags
    _atom_site_occupancy
    _atom_site_symmetry_multiplicity
    _atom_site_disorder_assembly
    _atom_site_disorder_group
    C C1 0.10245(14) 1.04413(14) 0.84536(16) 0.0209(5) Uani d . 1 1 . .
    H H1A 0.0775 1.0294 0.7959 0.025 Uiso calc R 1 1 . .
    H H1B 0.0711 1.0192 0.8865 0.025 Uiso calc R 1 1 . .
    C C2 0.08748(16) 1.13134(15) 0.85402(17) 0.0234(6) Uani d . 1 1 . .
    H H2A 0.0962 1.1463 0.9086 0.028 Uiso calc R 1 1 . .
    H H2B 0.1257 1.1599 0.8220 0.028 Uiso calc R 1 1 . .
    C C3 0.00596(16) 1.15583(16) 0.83060(19) 0.0300(7) Uani d . 1 1 . .
    H H3A -0.0322 1.1245 0.8602 0.036 Uiso calc R 1 1 . .
    H H3B -0.0015 1.1438 0.7751 0.036 Uiso calc R 1 1 . .
    C C4 -0.0116(2) 1.24120(17) 0.8436(2) 0.0377(8) Uani d . 1 1 . .
    H H4A 0.0234 1.2728 0.8118 0.057 Uiso calc R 1 1 . .
    H H4B -0.0039 1.2540 0.8983 0.057 Uiso calc R 1 1 . .
    H H4C -0.0658 1.2519 0.8291 0.057 Uiso calc R 1 1 . .
    C C5 0.16087(15) 0.86169(15) 0.84278(16) 0.0227(5) Uani d . 1 1 . .
    H H5A 0.1638 0.8424 0.7889 0.027 Uiso calc R 1 1 . .
    H H5B 0.1925 0.8262 0.8750 0.027 Uiso calc R 1 1 . .
    C C6 0.07551(15) 0.85520(15) 0.86963(16) 0.0211(5) Uani d . 1 1 . .
    H H6A 0.0699 0.8814 0.9202 0.025 Uiso calc R 1 1 . .
    H H6B 0.0416 0.8825 0.8321 0.025 Uiso calc R 1 1 . .
    C C7 0.04807(17) 0.77125(16) 0.87731(18) 0.0260(6) Uani d . 1 1 . .
    H H7A 0.0595 0.7435 0.8285 0.031 Uiso calc R 1 1 . .
    H H7B 0.0781 0.7458 0.9191 0.031 Uiso calc R 1 1 . .
    C C8 -0.03837(18) 0.76363(18) 0.8950(2) 0.0358(7) Uani d . 1 1 . .
    H H8A -0.0687 0.7876 0.8533 0.054 Uiso calc R 1 1 . .
    H H8B -0.0500 0.7898 0.9440 0.054 Uiso calc R 1 1 . .
    H H8C -0.0521 0.7086 0.8991 0.054 Uiso calc R 1 1 . .
    C C9 0.32937(14) 0.98398(18) 0.74945(14) 0.0213(5) Uani d . 1 1 . .
    C C10 0.29051(18) 1.05690(15) 0.74342(14) 0.0211(5) Uani d . 1 1 . .
    C C11 0.21592(19) 1.04259(13) 0.71054(13) 0.0211(5) Uani d . 1 1 . .
    C C12 0.20807(17) 0.96162(15) 0.69862(14) 0.0227(5) Uani d . 1 1 . .
    C C13 0.27865(19) 0.92560(15) 0.72268(14) 0.0232(5) Uani d . 1 1 . .
    C C14 0.41568(15) 0.9711(2) 0.76112(17) 0.0330(7) Uani d . 1 1 . .
    H H14A 0.4400 0.9582 0.7115 0.049 Uiso calc R 1 1 . .
    H H14B 0.4236 0.9282 0.7976 0.049 Uiso calc R 1 1 . .
    H H14C 0.4394 1.0184 0.7819 0.049 Uiso calc R 1 1 . .
    C C15 0.32455(19) 1.13609(18) 0.75601(19) 0.0328(7) Uani d . 1 1 . .
    H H15A 0.2975 1.1616 0.7990 0.049 Uiso calc R 1 1 . .
    H H15B 0.3183 1.1671 0.7089 0.049 Uiso calc R 1 1 . .
    H H15C 0.3801 1.1313 0.7683 0.049 Uiso calc R 1 1 . .
    C C16 0.16141(18) 1.10256(19) 0.67941(18) 0.0342(7) Uani d . 1 1 . .
    H H16A 0.1647 1.1033 0.6228 0.051 Uiso calc R 1 1 . .
    H H16B 0.1758 1.1536 0.6998 0.051 Uiso calc R 1 1 . .
    H H16C 0.1080 1.0900 0.6951 0.051 Uiso calc R 1 1 . .
    C C17 0.13977(18) 0.9248(2) 0.65925(18) 0.0360(7) Uani d . 1 1 . .
    H H17A 0.1460 0.8682 0.6596 0.054 Uiso calc R 1 1 . .
    H H17B 0.1368 0.9432 0.6057 0.054 Uiso calc R 1 1 . .
    H H17C 0.0918 0.9387 0.6867 0.054 Uiso calc R 1 1 . .
    C C18 0.29965(19) 0.84198(17) 0.71220(19) 0.0365(8) Uani d . 1 1 . .
    H H18A 0.3252 0.8227 0.7591 0.055 Uiso calc R 1 1 . .
    H H18B 0.3353 0.8367 0.6682 0.055 Uiso calc R 1 1 . .
    H H18C 0.2523 0.8117 0.7024 0.055 Uiso calc R 1 1 . .
    C C19 0.32414(14) 1.02052(19) 0.94309(14) 0.0225(5) Uani d . 1 1 . .
    C C20 0.25657(15) 1.06311(16) 0.96461(15) 0.0212(5) Uani d . 1 1 . .
    C C21 0.20008(14) 1.00970(16) 0.99217(15) 0.0220(6) Uani d . 1 1 . .
    C C22 0.23236(15) 0.93384(15) 0.98649(14) 0.0203(6) Uani d . 1 1 . .
    C C23 0.30815(15) 0.94104(17) 0.95437(16) 0.0225(6) Uani d . 1 1 . .
    C C24 0.40301(17) 1.05688(19) 0.93168(18) 0.0334(7) Uani d . 1 1 . .
    H H24A 0.4402 1.0171 0.9148 0.050 Uiso calc R 1 1 . .
    H H24B 0.4208 1.0796 0.9805 0.050 Uiso calc R 1 1 . .
    H H24C 0.3995 1.0976 0.8923 0.050 Uiso calc R 1 1 . .
    C C25 0.25347(18) 1.14995(16) 0.97023(19) 0.0315(7) Uani d . 1 1 . .
    H H25A 0.2059 1.1655 0.9975 0.047 Uiso calc R 1 1 . .
    H H25B 0.2534 1.1724 0.9182 0.047 Uiso calc R 1 1 . .
    H H25C 0.2991 1.1687 0.9987 0.047 Uiso calc R 1 1 . .
    C C26 0.12593(15) 1.02885(19) 1.03341(15) 0.0274(6) Uani d . 1 1 . .
    H H26A 0.1121 1.0831 1.0236 0.041 Uiso calc R 1 1 . .
    H H26B 0.1330 1.0209 1.0891 0.041 Uiso calc R 1 1 . .
    H H26C 0.0841 0.9950 1.0146 0.041 Uiso calc R 1 1 . .
    C C27 0.19842(17) 0.86248(17) 1.02273(17) 0.0300(7) Uani d . 1 1 . .
    H H27A 0.1468 0.8524 1.0006 0.045 Uiso calc R 1 1 . .
    H H27B 0.1936 0.8703 1.0786 0.045 Uiso calc R 1 1 . .
    H H27C 0.2327 0.8181 1.0127 0.045 Uiso calc R 1 1 . .
    C C28 0.36408(18) 0.87419(18) 0.94451(18) 0.0330(7) Uani d . 1 1 . .
    H H28A 0.4141 0.8937 0.9254 0.049 Uiso calc R 1 1 . .
    H H28B 0.3425 0.8370 0.9073 0.049 Uiso calc R 1 1 . .
    H H28C 0.3719 0.8484 0.9944 0.049 Uiso calc R 1 1 . .
    C C29 0.39487(15) 0.54682(14) 0.88712(16) 0.0206(5) Uani d . 1 1 . .
    H H29A 0.4240 0.5259 0.9319 0.025 Uiso calc R 1 1 . .
    H H29B 0.4238 0.5293 0.8408 0.025 Uiso calc R 1 1 . .
    C C30 0.40920(15) 0.63443(15) 0.89038(17) 0.0229(5) Uani d . 1 1 . .
    H H30A 0.3763 0.6603 0.8511 0.028 Uiso calc R 1 1 . .
    H H30B 0.3934 0.6541 0.9418 0.028 Uiso calc R 1 1 . .
    C C31 0.49422(17) 0.65535(17) 0.8760(2) 0.0368(8) Uani d . 1 1 . .
    H H31A 0.5268 0.6278 0.9145 0.044 Uiso calc R 1 1 . .
    H H31B 0.5092 0.6361 0.8242 0.044 Uiso calc R 1 1 . .
    C C32 0.5129(2) 0.74127(17) 0.8802(2) 0.0395(8) Uani d . 1 1 . .
    H H32A 0.4989 0.7612 0.9315 0.059 Uiso calc R 1 1 . .
    H H32B 0.4832 0.7691 0.8406 0.059 Uiso calc R 1 1 . .
    H H32C 0.5688 0.7491 0.8714 0.059 Uiso calc R 1 1 . .
    C C33 0.35133(16) 0.36285(15) 0.88524(16) 0.0230(5) Uani d . 1 1 . .
    H H33A 0.3197 0.3240 0.9134 0.028 Uiso calc R 1 1 . .
    H H33B 0.3559 0.3447 0.8311 0.028 Uiso calc R 1 1 . .
    C C34 0.43333(16) 0.36327(16) 0.92074(17) 0.0257(6) Uani d . 1 1 . .
    H H34A 0.4666 0.3985 0.8898 0.031 Uiso calc R 1 1 . .
    H H34B 0.4299 0.3851 0.9736 0.031 Uiso calc R 1 1 . .
    C C35 0.47354(18) 0.28392(17) 0.9256(2) 0.0334(7) Uani d . 1 1 . .
    H H35A 0.5219 0.2892 0.9564 0.040 Uiso calc R 1 1 . .
    H H35B 0.4388 0.2472 0.9530 0.040 Uiso calc R 1 1 . .
    C C36 0.4937(2) 0.25057(19) 0.8475(2) 0.0411(8) Uani d . 1 1 . .
    H H36A 0.5313 0.2846 0.8215 0.062 Uiso calc R 1 1 . .
    H H36B 0.4464 0.2466 0.8160 0.062 Uiso calc R 1 1 . .
    H H36C 0.5166 0.1989 0.8541 0.062 Uiso calc R 1 1 . .
    C C37 0.2159(2) 0.55026(15) 0.77661(14) 0.0228(5) Uani d . 1 1 . .
    C C38 0.29141(17) 0.53422(15) 0.74613(13) 0.0220(6) Uani d . 1 1 . .
    C C39 0.29843(15) 0.45287(16) 0.73771(15) 0.0227(6) Uani d . 1 1 . .
    C C40 0.22729(18) 0.41820(16) 0.76189(16) 0.0241(6) Uani d . 1 1 . .
    C C41 0.17574(14) 0.47824(19) 0.78436(14) 0.0225(5) Uani d . 1 1 . .
    C C42 0.18260(18) 0.63014(17) 0.78753(18) 0.0305(7) Uani d . 1 1 . .
    H H42A 0.1660 0.6509 0.7374 0.046 Uiso calc R 1 1 . .
    H H42B 0.2224 0.6642 0.8099 0.046 Uiso calc R 1 1 . .
    H H42C 0.1377 0.6274 0.8224 0.046 Uiso calc R 1 1 . .
    C C43 0.34800(19) 0.59149(19) 0.71299(17) 0.0331(7) Uani d . 1 1 . .
    H H43A 0.3474 0.5879 0.6565 0.050 Uiso calc R 1 1 . .
    H H43B 0.4005 0.5800 0.7321 0.050 Uiso calc R 1 1 . .
    H H43C 0.3331 0.6441 0.7287 0.050 Uiso calc R 1 1 . .
    C C44 0.36646(18) 0.4137(2) 0.70034(19) 0.0387(8) Uani d . 1 1 . .
    H H44A 0.4142 0.4271 0.7284 0.058 Uiso calc R 1 1 . .
    H H44B 0.3709 0.4311 0.6465 0.058 Uiso calc R 1 1 . .
    H H44C 0.3589 0.3574 0.7016 0.058 Uiso calc R 1 1 . .
    C C45 0.2069(2) 0.33404(17) 0.75571(19) 0.0361(7) Uani d . 1 1 . .
    H H45A 0.1969 0.3209 0.7015 0.054 Uiso calc R 1 1 . .
    H H45B 0.1601 0.3234 0.7865 0.054 Uiso calc R 1 1 . .
    H H45C 0.2503 0.3026 0.7751 0.054 Uiso calc R 1 1 . .
    C C46 0.08939(16) 0.4674(2) 0.79405(17) 0.0331(7) Uani d . 1 1 . .
    H H46A 0.0796 0.4268 0.8325 0.050 Uiso calc R 1 1 . .
    H H46B 0.0664 0.4521 0.7445 0.050 Uiso calc R 1 1 . .
    H H46C 0.0659 0.5162 0.8115 0.050 Uiso calc R 1 1 . .
    C C47 0.23728(15) 0.55693(16) 1.00118(15) 0.0209(5) Uani d . 1 1 . .
    C C48 0.29283(17) 0.50411(14) 1.03097(14) 0.0218(6) Uani d . 1 1 . .
    C C49 0.26283(16) 0.42810(16) 1.02337(15) 0.0230(6) Uani d . 1 1 . .
    C C50 0.18791(16) 0.43383(17) 0.98829(16) 0.0221(6) Uani d . 1 1 . .
    C C51 0.17114(15) 0.51383(18) 0.97676(15) 0.0222(5) Uani d . 1 1 . .
    C C52 0.23970(17) 0.64415(16) 1.00693(18) 0.0308(7) Uani d . 1 1 . .
    H H52A 0.2876 0.6601 1.0334 0.046 Uiso calc R 1 1 . .
    H H52B 0.1944 0.6625 1.0363 0.046 Uiso calc R 1 1 . .
    H H52C 0.2387 0.6666 0.9549 0.046 Uiso calc R 1 1 . .
    C C53 0.36538(15) 0.52551(18) 1.07501(16) 0.0293(6) Uani d . 1 1 . .
    H H53A 0.4056 0.4862 1.0660 0.044 Uiso calc R 1 1 . .
    H H53B 0.3535 0.5281 1.1304 0.044 Uiso calc R 1 1 . .
    H H53C 0.3843 0.5762 1.0573 0.044 Uiso calc R 1 1 . .
    C C54 0.29470(18) 0.35685(16) 1.06056(16) 0.0299(6) Uani d . 1 1 . .
    H H54A 0.2809 0.3566 1.1155 0.045 Uiso calc R 1 1 . .
    H H54B 0.3516 0.3562 1.0552 0.045 Uiso calc R 1 1 . .
    H H54C 0.2727 0.3108 1.0354 0.045 Uiso calc R 1 1 . .
    C C55 0.13305(19) 0.36651(18) 0.97753(19) 0.0355(7) Uani d . 1 1 . .
    H H55A 0.0846 0.3849 0.9539 0.053 Uiso calc R 1 1 . .
    H H55B 0.1215 0.3431 1.0279 0.053 Uiso calc R 1 1 . .
    H H55C 0.1574 0.3277 0.9439 0.053 Uiso calc R 1 1 . .
    C C56 0.09175(17) 0.54926(19) 0.96328(18) 0.0330(7) Uani d . 1 1 . .
    H H56A 0.0955 0.5892 0.9231 0.049 Uiso calc R 1 1 . .
    H H56B 0.0729 0.5727 1.0114 0.049 Uiso calc R 1 1 . .
    H H56C 0.0553 0.5088 0.9466 0.049 Uiso calc R 1 1 . .
    Hf Hf1 0.218019(6) 0.981329(5) 0.846352(5) 0.01504(2) Uani d . 1 1 . .
    Hf Hf2 0.283647(6) 0.477447(5) 0.884701(5) 0.01551(2) Uani d . 1 1 . .
loop_
    _atom_site_aniso_label
    _atom_site_aniso_U_11
    _atom_site_aniso_U_22
    _atom_site_aniso_U_33
    _atom_site_aniso_U_12
    _atom_site_aniso_U_13
    _atom_site_aniso_U_23
    C1 0.0178(12) 0.0213(12) 0.0235(13) 0.0033(9) 0.0016(10) 0.0020(10)
    C2 0.0213(14) 0.0206(13) 0.0282(15) 0.0014(10) -0.0010(11) 0.0015(11)
    C3 0.0211(14) 0.0229(14) 0.0461(19) 0.0044(11) -0.0013(13) 0.0031(12)
    C4 0.0388(19) 0.0273(15) 0.047(2) 0.0118(13) -0.0021(16) 0.0025(14)
    C5 0.0247(14) 0.0205(12) 0.0228(13) -0.0034(10) 0.0026(11) -0.0011(10)
    C6 0.0182(13) 0.0200(12) 0.0253(14) -0.0014(10) -0.0015(10) -0.0014(10)
    C7 0.0260(15) 0.0201(12) 0.0320(15) -0.0040(11) 0.0008(12) -0.0015(12)
    C8 0.0285(16) 0.0370(16) 0.0421(19) -0.0115(13) 0.0016(13) -0.0002(14)
    C9 0.0154(12) 0.0299(13) 0.0184(11) 0.0004(12) 0.0061(9) 0.0006(12)
    C10 0.0201(14) 0.0246(12) 0.0187(12) 0.0008(12) 0.0033(11) 0.0057(10)
    C11 0.0186(11) 0.0284(13) 0.0163(10) 0.0020(13) 0.0021(11) 0.0043(9)
    C12 0.0212(14) 0.0308(14) 0.0162(11) -0.0028(11) 0.0019(10) -0.0011(9)
    C13 0.0249(13) 0.0266(12) 0.0182(11) 0.0042(13) 0.0074(12) -0.0006(9)
    C14 0.0167(13) 0.0515(19) 0.0309(15) 0.0051(14) 0.0056(11) 0.0018(15)
    C15 0.0354(17) 0.0306(16) 0.0323(17) -0.0080(13) 0.0027(13) 0.0057(13)
    C16 0.0277(16) 0.0476(18) 0.0272(16) 0.0102(14) 0.0030(12) 0.0139(14)
    C17 0.0293(16) 0.052(2) 0.0266(16) -0.0082(14) 0.0015(13) -0.0051(14)
    C18 0.042(2) 0.0298(15) 0.0374(17) 0.0064(13) 0.0169(14) -0.0036(12)
    C19 0.0205(12) 0.0292(13) 0.0177(12) -0.0007(12) -0.0047(9) 0.0012(12)
    C20 0.0237(13) 0.0228(13) 0.0172(12) -0.0055(10) -0.0026(10) -0.0014(11)
    C21 0.0211(15) 0.0256(13) 0.0192(11) 0.0000(10) 0.0003(9) 0.0012(10)
    C22 0.0223(16) 0.0237(12) 0.0149(11) 0.0030(10) -0.0017(10) 0.0026(10)
    C23 0.0176(13) 0.0303(14) 0.0196(13) 0.0046(11) -0.0046(10) 0.0034(11)
    C24 0.0257(15) 0.0470(17) 0.0275(15) -0.0080(13) 0.0011(12) 0.0012(14)
    C25 0.0351(16) 0.0253(14) 0.0341(16) -0.0023(12) -0.0048(13) -0.0049(13)
    C26 0.0275(14) 0.0367(16) 0.0180(12) 0.0036(13) 0.0044(10) -0.0022(12)
    C27 0.0330(18) 0.0307(14) 0.0262(14) -0.0011(12) 0.0005(12) 0.0083(12)
    C28 0.0283(16) 0.0400(17) 0.0306(17) 0.0106(13) -0.0013(12) 0.0056(13)
    C29 0.0203(13) 0.0224(12) 0.0190(12) -0.0028(9) -0.0017(10) 0.0002(10)
    C30 0.0205(13) 0.0228(13) 0.0255(14) -0.0014(10) 0.0029(11) -0.0019(11)
    C31 0.0221(15) 0.0233(14) 0.065(2) -0.0049(11) 0.0082(15) -0.0028(14)
    C32 0.0367(19) 0.0283(16) 0.054(2) -0.0094(14) 0.0142(16) -0.0030(16)
    C33 0.0229(13) 0.0222(12) 0.0237(13) 0.0025(10) -0.0013(11) -0.0024(11)
    C34 0.0251(14) 0.0254(13) 0.0267(14) 0.0019(11) -0.0019(11) -0.0012(12)
    C35 0.0308(16) 0.0292(15) 0.0404(17) 0.0067(12) -0.0054(14) 0.0024(13)
    C36 0.0299(18) 0.0337(17) 0.060(2) 0.0034(13) 0.0035(17) -0.0128(15)
    C37 0.0228(13) 0.0270(12) 0.0186(11) 0.0028(13) -0.0065(13) 0.0026(9)
    C38 0.0195(13) 0.0318(14) 0.0147(10) -0.0019(12) -0.0026(10) 0.0036(10)
    C39 0.0214(16) 0.0298(14) 0.0168(11) 0.0043(10) -0.0029(10) -0.0069(10)
    C40 0.0204(15) 0.0301(14) 0.0219(12) -0.0012(12) -0.0085(12) -0.0040(10)
    C41 0.0195(12) 0.0298(13) 0.0182(12) 0.0013(12) -0.0046(9) 0.0013(12)
    C42 0.0312(16) 0.0313(16) 0.0289(16) 0.0069(12) -0.0045(13) 0.0040(12)
    C43 0.0319(16) 0.0455(18) 0.0217(14) -0.0090(14) -0.0019(12) 0.0091(13)
    C44 0.0329(18) 0.058(2) 0.0251(16) 0.0102(15) 0.0009(13) -0.0147(15)
    C45 0.0346(19) 0.0340(15) 0.0397(17) -0.0056(14) -0.0096(15) -0.0088(13)
    C46 0.0222(14) 0.051(2) 0.0265(14) -0.0042(13) -0.0032(11) -0.0011(14)
    C47 0.0236(15) 0.0219(12) 0.0171(12) -0.0018(10) 0.0040(10) -0.0026(10)
    C48 0.0253(15) 0.0260(13) 0.0142(10) -0.0001(10) 0.0009(10) -0.0033(9)
    C49 0.0287(17) 0.0255(13) 0.0149(12) -0.0028(11) 0.0011(10) 0.0020(10)
    C50 0.0233(14) 0.0259(14) 0.0172(13) -0.0041(11) 0.0037(10) 0.0028(11)
    C51 0.0197(12) 0.0283(14) 0.0187(12) 0.0012(12) 0.0037(9) -0.0017(12)
    C52 0.0359(18) 0.0273(14) 0.0294(15) 0.0046(12) 0.0036(12) -0.0029(12)
    C53 0.0293(14) 0.0351(15) 0.0235(13) 0.0000(13) -0.0042(11) -0.0049(14)
    C54 0.0364(18) 0.0285(13) 0.0249(14) 0.0020(12) 0.0018(12) 0.0061(11)
    C55 0.0353(18) 0.0373(17) 0.0337(18) -0.0143(14) 0.0021(14) 0.0019(14)
    C56 0.0235(15) 0.0464(18) 0.0289(15) 0.0084(13) 0.0042(12) -0.0011(13)
    Hf1 0.01256(4) 0.01658(4) 0.01597(4) 0.00068(5) 0.00096(4) 0.00147(4)
    Hf2 0.01422(4) 0.01740(4) 0.01492(4) -0.00044(6) -0.00092(4) -0.00109(4)
_geom_special_details
;
All e.s.d.'s (except the e.s.d. in the dihedral angle between two l.s. planes)
are estimated using the full covariance matrix. The cell e.s.d.'s are taken
into account individually in the estimation of e.s.d.'s in distances, angles
and torsion angles; correlations between e.s.d.'s in cell parameters are only
used when they are defined by crystal symmetry. An approximate (isotropic)
treatment of cell e.s.d.'s is used for estimating e.s.d.'s involving l.s.
planes.
;
loop_
    _geom_bond_atom_site_label_1
    _geom_bond_atom_site_label_2
    _geom_bond_site_symmetry_2
    _geom_bond_distance
    _geom_bond_publ_flag
    C1 C2 . 1.532(3) ?
    C1 Hf1 . 2.259(2) ?
    C1 H1A . 0.9900 ?
    C1 H1B . 0.9900 ?
    C2 C3 . 1.516(4) ?
    C2 H2A . 0.9900 ?
    C2 H2B . 0.9900 ?
    C3 C4 . 1.518(4) ?
    C3 H3A . 0.9900 ?
    C3 H3B . 0.9900 ?
    C4 H4A . 0.9800 ?
    C4 H4B . 0.9800 ?
    C4 H4C . 0.9800 ?
    C5 C6 . 1.540(4) ?
    C5 Hf1 . 2.284(2) ?
    C5 H5A . 0.9900 ?
    C5 H5B . 0.9900 ?
    C6 C7 . 1.527(4) ?
    C6 H6A . 0.9900 ?
    C6 H6B . 0.9900 ?
    C7 C8 . 1.520(4) ?
    C7 H7A . 0.9900 ?
    C7 H7B . 0.9900 ?
    C8 H8A . 0.9800 ?
    C8 H8B . 0.9800 ?
    C8 H8C . 0.9800 ?
    C9 C13 . 1.408(4) ?
    C9 C10 . 1.426(4) ?
    C9 C14 . 1.511(3) ?
    C9 Hf1 . 2.542(2) ?
    C10 C11 . 1.422(4) ?
    C10 C15 . 1.500(4) ?
    C10 Hf1 . 2.532(3) ?
    C11 C12 . 1.417(4) ?
    C11 C16 . 1.494(4) ?
    C11 Hf1 . 2.576(2) ?
    C12 C13 . 1.423(4) ?
    C12 C17 . 1.497(4) ?
    C12 Hf1 . 2.583(2) ?
    C13 C18 . 1.496(4) ?
    C13 Hf1 . 2.565(2) ?
    C14 H14A . 0.9800 ?
    C14 H14B . 0.9800 ?
    C14 H14C . 0.9800 ?
    C15 H15A . 0.9800 ?
    C15 H15B . 0.9800 ?
    C15 H15C . 0.9800 ?
    C16 H16A . 0.9800 ?
    C16 H16B . 0.9800 ?
    C16 H16C . 0.9800 ?
    C17 H17A . 0.9800 ?
    C17 H17B . 0.9800 ?
    C17 H17C . 0.9800 ?
    C18 H18A . 0.9800 ?
    C18 H18B . 0.9800 ?
    C18 H18C . 0.9800 ?
    C19 C23 . 1.410(4) ?
    C19 C20 . 1.422(4) ?
    C19 C24 . 1.504(4) ?
    C19 Hf1 . 2.563(2) ?
    C20 C21 . 1.419(4) ?
    C20 C25 . 1.501(4) ?
    C20 Hf1 . 2.571(3) ?
    C21 C22 . 1.423(4) ?
    C21 C26 . 1.496(3) ?
    C21 Hf1 . 2.587(3) ?
    C22 C23 . 1.419(4) ?
    C22 C27 . 1.498(4) ?
    C22 Hf1 . 2.570(2) ?
    C23 C28 . 1.509(4) ?
    C23 Hf1 . 2.523(3) ?
    C24 H24A . 0.9800 ?
    C24 H24B . 0.9800 ?
    C24 H24C . 0.9800 ?
    C25 H25A . 0.9800 ?
    C25 H25B . 0.9800 ?
    C25 H25C . 0.9800 ?
    C26 H26A . 0.9800 ?
    C26 H26B . 0.9800 ?
    C26 H26C . 0.9800 ?
    C27 H27A . 0.9800 ?
    C27 H27B . 0.9800 ?
    C27 H27C . 0.9800 ?
    C28 H28A . 0.9800 ?
    C28 H28B . 0.9800 ?
    C28 H28C . 0.9800 ?
    C29 C30 . 1.531(3) ?
    C29 Hf2 . 2.252(2) ?
    C29 H29A . 0.9900 ?
    C29 H29B . 0.9900 ?
    C30 C31 . 1.523(4) ?
    C30 H30A . 0.9900 ?
    C30 H30B . 0.9900 ?
    C31 C32 . 1.517(4) ?
    C31 H31A . 0.9900 ?
    C31 H31B . 0.9900 ?
    C32 H32A . 0.9800 ?
    C32 H32B . 0.9800 ?
    C32 H32C . 0.9800 ?
    C33 C34 . 1.535(4) ?
    C33 Hf2 . 2.291(3) ?
    C33 H33A . 0.9900 ?
    C33 H33B . 0.9900 ?
    C34 C35 . 1.534(4) ?
    C34 H34A . 0.9900 ?
    C34 H34B . 0.9900 ?
    C35 C36 . 1.509(5) ?
    C35 H35A . 0.9900 ?
    C35 H35B . 0.9900 ?
    C36 H36A . 0.9800 ?
    C36 H36B . 0.9800 ?
    C36 H36C . 0.9800 ?
    C37 C38 . 1.425(4) ?
    C37 C41 . 1.426(4) ?
    C37 C42 . 1.502(4) ?
    C37 Hf2 . 2.534(3) ?
    C38 C39 . 1.415(4) ?
    C38 C43 . 1.498(4) ?
    C38 Hf2 . 2.592(2) ?
    C39 C40 . 1.422(4) ?
    C39 C44 . 1.495(4) ?
    C39 Hf2 . 2.590(3) ?
    C40 C41 . 1.416(4) ?
    C40 C45 . 1.496(4) ?
    C40 Hf2 . 2.547(3) ?
    C41 C46 . 1.503(4) ?
    C41 Hf2 . 2.538(2) ?
    C42 H42A . 0.9800 ?
    C42 H42B . 0.9800 ?
    C42 H42C . 0.9800 ?
    C43 H43A . 0.9800 ?
    C43 H43B . 0.9800 ?
    C43 H43C . 0.9800 ?
    C44 H44A . 0.9800 ?
    C44 H44B . 0.9800 ?
    C44 H44C . 0.9800 ?
    C45 H45A . 0.9800 ?
    C45 H45B . 0.9800 ?
    C45 H45C . 0.9800 ?
    C46 H46A . 0.9800 ?
    C46 H46B . 0.9800 ?
    C46 H46C . 0.9800 ?
    C47 C48 . 1.415(4) ?
    C47 C51 . 1.421(4) ?
    C47 C52 . 1.507(4) ?
    C47 Hf2 . 2.563(3) ?
    C48 C49 . 1.414(4) ?
    C48 C53 . 1.505(4) ?
    C48 Hf2 . 2.576(2) ?
    C49 C50 . 1.425(4) ?
    C49 C54 . 1.490(4) ?
    C49 Hf2 . 2.570(3) ?
    C50 C51 . 1.422(4) ?
    C50 C55 . 1.505(4) ?
    C50 Hf2 . 2.544(3) ?
    C51 C56 . 1.511(4) ?
    C51 Hf2 . 2.580(2) ?
    C52 H52A . 0.9800 ?
    C52 H52B . 0.9800 ?
    C52 H52C . 0.9800 ?
    C53 H53A . 0.9800 ?
    C53 H53B . 0.9800 ?
    C53 H53C . 0.9800 ?
    C54 H54A . 0.9800 ?
    C54 H54B . 0.9800 ?
    C54 H54C . 0.9800 ?
    C55 H55A . 0.9800 ?
    C55 H55B . 0.9800 ?
    C55 H55C . 0.9800 ?
    C56 H56A . 0.9800 ?
    C56 H56B . 0.9800 ?
    C56 H56C . 0.9800 ?
loop_
    _geom_angle_atom_site_label_1
    _geom_angle_atom_site_label_2
    _geom_angle_atom_site_label_3
    _geom_angle_site_symmetry_1
    _geom_angle_site_symmetry_3
    _geom_angle
    _geom_angle_publ_flag
    C2 C1 Hf1 . . 128.05(18) ?
    C2 C1 H1A . . 105.3 ?
    Hf1 C1 H1A . . 105.3 ?
    C2 C1 H1B . . 105.3 ?
    Hf1 C1 H1B . . 105.3 ?
    H1A C1 H1B . . 106.0 ?
    C3 C2 C1 . . 113.7(2) ?
    C3 C2 H2A . . 108.8 ?
    C1 C2 H2A . . 108.8 ?
    C3 C2 H2B . . 108.8 ?
    C1 C2 H2B . . 108.8 ?
    H2A C2 H2B . . 107.7 ?
    C2 C3 C4 . . 114.4(3) ?
    C2 C3 H3A . . 108.7 ?
    C4 C3 H3A . . 108.7 ?
    C2 C3 H3B . . 108.7 ?
    C4 C3 H3B . . 108.7 ?
    H3A C3 H3B . . 107.6 ?
    C3 C4 H4A . . 109.5 ?
    C3 C4 H4B . . 109.5 ?
    H4A C4 H4B . . 109.5 ?
    C3 C4 H4C . . 109.5 ?
    H4A C4 H4C . . 109.5 ?
    H4B C4 H4C . . 109.5 ?
    C6 C5 Hf1 . . 117.75(17) ?
    C6 C5 H5A . . 107.9 ?
    Hf1 C5 H5A . . 107.9 ?
    C6 C5 H5B . . 107.9 ?
    Hf1 C5 H5B . . 107.9 ?
    H5A C5 H5B . . 107.2 ?
    C7 C6 C5 . . 112.8(2) ?
    C7 C6 H6A . . 109.0 ?
    C5 C6 H6A . . 109.0 ?
    C7 C6 H6B . . 109.0 ?
    C5 C6 H6B . . 109.0 ?
    H6A C6 H6B . . 107.8 ?
    C8 C7 C6 . . 113.6(2) ?
    C8 C7 H7A . . 108.8 ?
    C6 C7 H7A . . 108.8 ?
    C8 C7 H7B . . 108.8 ?
    C6 C7 H7B . . 108.8 ?
    H7A C7 H7B . . 107.7 ?
    C7 C8 H8A . . 109.5 ?
    C7 C8 H8B . . 109.5 ?
    H8A C8 H8B . . 109.5 ?
    C7 C8 H8C . . 109.5 ?
    H8A C8 H8C . . 109.5 ?
    H8B C8 H8C . . 109.5 ?
    C13 C9 C10 . . 108.4(2) ?
    C13 C9 C14 . . 123.0(3) ?
    C10 C9 C14 . . 126.7(3) ?
    C13 C9 Hf1 . . 74.90(15) ?
    C10 C9 Hf1 . . 73.30(14) ?
    C14 C9 Hf1 . . 130.23(18) ?
    C11 C10 C9 . . 107.3(2) ?
    C11 C10 C15 . . 124.5(2) ?
    C9 C10 C15 . . 127.5(3) ?
    C11 C10 Hf1 . . 75.53(15) ?
    C9 C10 Hf1 . . 74.05(14) ?
    C15 C10 Hf1 . . 123.85(18) ?
    C12 C11 C10 . . 108.3(2) ?
    C12 C11 C16 . . 124.7(3) ?
    C10 C11 C16 . . 126.0(2) ?
    C12 C11 Hf1 . . 74.36(13) ?
    C10 C11 Hf1 . . 72.16(13) ?
    C16 C11 Hf1 . . 128.38(19) ?
    C11 C12 C13 . . 107.8(3) ?
    C11 C12 C17 . . 124.0(3) ?
    C13 C12 C17 . . 127.9(3) ?
    C11 C12 Hf1 . . 73.76(13) ?
    C13 C12 Hf1 . . 73.26(14) ?
    C17 C12 Hf1 . . 123.89(19) ?
    C9 C13 C12 . . 108.1(2) ?
    C9 C13 C18 . . 125.4(3) ?
    C12 C13 C18 . . 126.1(3) ?
    C9 C13 Hf1 . . 73.09(14) ?
    C12 C13 Hf1 . . 74.66(14) ?
    C18 C13 Hf1 . . 124.00(18) ?
    C9 C14 H14A . . 109.5 ?
    C9 C14 H14B . . 109.5 ?
    H14A C14 H14B . . 109.5 ?
    C9 C14 H14C . . 109.5 ?
    H14A C14 H14C . . 109.5 ?
    H14B C14 H14C . . 109.5 ?
    C10 C15 H15A . . 109.5 ?
    C10 C15 H15B . . 109.5 ?
    H15A C15 H15B . . 109.5 ?
    C10 C15 H15C . . 109.5 ?
    H15A C15 H15C . . 109.5 ?
    H15B C15 H15C . . 109.5 ?
    C11 C16 H16A . . 109.5 ?
    C11 C16 H16B . . 109.5 ?
    H16A C16 H16B . . 109.5 ?
    C11 C16 H16C . . 109.5 ?
    H16A C16 H16C . . 109.5 ?
    H16B C16 H16C . . 109.5 ?
    C12 C17 H17A . . 109.5 ?
    C12 C17 H17B . . 109.5 ?
    H17A C17 H17B . . 109.5 ?
    C12 C17 H17C . . 109.5 ?
    H17A C17 H17C . . 109.5 ?
    H17B C17 H17C . . 109.5 ?
    C13 C18 H18A . . 109.5 ?
    C13 C18 H18B . . 109.5 ?
    H18A C18 H18B . . 109.5 ?
    C13 C18 H18C . . 109.5 ?
    H18A C18 H18C . . 109.5 ?
    H18B C18 H18C . . 109.5 ?
    C23 C19 C20 . . 107.8(2) ?
    C23 C19 C24 . . 126.7(3) ?
    C20 C19 C24 . . 123.6(3) ?
    C23 C19 Hf1 . . 72.32(16) ?
    C20 C19 Hf1 . . 74.20(14) ?
    C24 C19 Hf1 . . 131.54(18) ?
    C21 C20 C19 . . 108.1(2) ?
    C21 C20 C25 . . 126.9(3) ?
    C19 C20 C25 . . 124.1(2) ?
    C21 C20 Hf1 . . 74.69(15) ?
    C19 C20 Hf1 . . 73.65(14) ?
    C25 C20 Hf1 . . 126.10(19) ?
    C20 C21 C22 . . 107.9(2) ?
    C20 C21 C26 . . 126.7(3) ?
    C22 C21 C26 . . 124.5(2) ?
    C20 C21 Hf1 . . 73.37(15) ?
    C22 C21 Hf1 . . 73.31(14) ?
    C26 C21 Hf1 . . 127.43(17) ?
    C23 C22 C21 . . 107.7(2) ?
    C23 C22 C27 . . 126.3(3) ?
    C21 C22 C27 . . 125.0(2) ?
    C23 C22 Hf1 . . 71.99(14) ?
    C21 C22 Hf1 . . 74.66(14) ?
    C27 C22 Hf1 . . 128.22(19) ?
    C19 C23 C22 . . 108.5(2) ?
    C19 C23 C28 . . 127.0(3) ?
    C22 C23 C28 . . 124.1(3) ?
    C19 C23 Hf1 . . 75.49(16) ?
    C22 C23 Hf1 . . 75.66(14) ?
    C28 C23 Hf1 . . 121.07(19) ?
    C19 C24 H24A . . 109.5 ?
    C19 C24 H24B . . 109.5 ?
    H24A C24 H24B . . 109.5 ?
    C19 C24 H24C . . 109.5 ?
    H24A C24 H24C . . 109.5 ?
    H24B C24 H24C . . 109.5 ?
    C20 C25 H25A . . 109.5 ?
    C20 C25 H25B . . 109.5 ?
    H25A C25 H25B . . 109.5 ?
    C20 C25 H25C . . 109.5 ?
    H25A C25 H25C . . 109.5 ?
    H25B C25 H25C . . 109.5 ?
    C21 C26 H26A . . 109.5 ?
    C21 C26 H26B . . 109.5 ?
    H26A C26 H26B . . 109.5 ?
    C21 C26 H26C . . 109.5 ?
    H26A C26 H26C . . 109.5 ?
    H26B C26 H26C . . 109.5 ?
    C22 C27 H27A . . 109.5 ?
    C22 C27 H27B . . 109.5 ?
    H27A C27 H27B . . 109.5 ?
    C22 C27 H27C . . 109.5 ?
    H27A C27 H27C . . 109.5 ?
    H27B C27 H27C . . 109.5 ?
    C23 C28 H28A . . 109.5 ?
    C23 C28 H28B . . 109.5 ?
    H28A C28 H28B . . 109.5 ?
    C23 C28 H28C . . 109.5 ?
    H28A C28 H28C . . 109.5 ?
    H28B C28 H28C . . 109.5 ?
    C30 C29 Hf2 . . 131.33(18) ?
    C30 C29 H29A . . 104.4 ?
    Hf2 C29 H29A . . 104.4 ?
    C30 C29 H29B . . 104.4 ?
    Hf2 C29 H29B . . 104.4 ?
    H29A C29 H29B . . 105.6 ?
    C31 C30 C29 . . 112.4(2) ?
    C31 C30 H30A . . 109.1 ?
    C29 C30 H30A . . 109.1 ?
    C31 C30 H30B . . 109.1 ?
    C29 C30 H30B . . 109.1 ?
    H30A C30 H30B . . 107.9 ?
    C32 C31 C30 . . 115.2(3) ?
    C32 C31 H31A . . 108.5 ?
    C30 C31 H31A . . 108.5 ?
    C32 C31 H31B . . 108.5 ?
    C30 C31 H31B . . 108.5 ?
    H31A C31 H31B . . 107.5 ?
    C31 C32 H32A . . 109.5 ?
    C31 C32 H32B . . 109.5 ?
    H32A C32 H32B . . 109.5 ?
    C31 C32 H32C . . 109.5 ?
    H32A C32 H32C . . 109.5 ?
    H32B C32 H32C . . 109.5 ?
    C34 C33 Hf2 . . 117.53(17) ?
    C34 C33 H33A . . 107.9 ?
    Hf2 C33 H33A . . 107.9 ?
    C34 C33 H33B . . 107.9 ?
    Hf2 C33 H33B . . 107.9 ?
    H33A C33 H33B . . 107.2 ?
    C35 C34 C33 . . 115.5(2) ?
    C35 C34 H34A . . 108.4 ?
    C33 C34 H34A . . 108.4 ?
    C35 C34 H34B . . 108.4 ?
    C33 C34 H34B . . 108.4 ?
    H34A C34 H34B . . 107.5 ?
    C36 C35 C34 . . 113.2(3) ?
    C36 C35 H35A . . 108.9 ?
    C34 C35 H35A . . 108.9 ?
    C36 C35 H35B . . 108.9 ?
    C34 C35 H35B . . 108.9 ?
    H35A C35 H35B . . 107.8 ?
    C35 C36 H36A . . 109.5 ?
    C35 C36 H36B . . 109.5 ?
    H36A C36 H36B . . 109.5 ?
    C35 C36 H36C . . 109.5 ?
    H36A C36 H36C . . 109.5 ?
    H36B C36 H36C . . 109.5 ?
    C38 C37 C41 . . 107.8(2) ?
    C38 C37 C42 . . 124.8(3) ?
    C41 C37 C42 . . 127.0(3) ?
    C38 C37 Hf2 . . 76.13(15) ?
    C41 C37 Hf2 . . 73.82(14) ?
    C42 C37 Hf2 . . 122.37(18) ?
    C39 C38 C37 . . 107.9(2) ?
    C39 C38 C43 . . 123.9(3) ?
    C37 C38 C43 . . 127.0(3) ?
    C39 C38 Hf2 . . 74.07(15) ?
    C37 C38 Hf2 . . 71.61(13) ?
    C43 C38 Hf2 . . 129.46(18) ?
    C38 C39 C40 . . 108.2(2) ?
    C38 C39 C44 . . 123.9(3) ?
    C40 C39 C44 . . 127.4(3) ?
    C38 C39 Hf2 . . 74.25(14) ?
    C40 C39 Hf2 . . 72.30(15) ?
    C44 C39 Hf2 . . 125.08(19) ?
    C41 C40 C39 . . 108.1(2) ?
    C41 C40 C45 . . 125.6(3) ?
    C39 C40 C45 . . 126.0(3) ?
    C41 C40 Hf2 . . 73.46(14) ?
    C39 C40 Hf2 . . 75.58(15) ?
    C45 C40 Hf2 . . 122.48(19) ?
    C40 C41 C37 . . 107.9(2) ?
    C40 C41 C46 . . 123.7(3) ?
    C37 C41 C46 . . 126.6(3) ?
    C40 C41 Hf2 . . 74.22(15) ?
    C37 C41 Hf2 . . 73.51(14) ?
    C46 C41 Hf2 . . 129.97(18) ?
    C37 C42 H42A . . 109.5 ?
    C37 C42 H42B . . 109.5 ?
    H42A C42 H42B . . 109.5 ?
    C37 C42 H42C . . 109.5 ?
    H42A C42 H42C . . 109.5 ?
    H42B C42 H42C . . 109.5 ?
    C38 C43 H43A . . 109.5 ?
    C38 C43 H43B . . 109.5 ?
    H43A C43 H43B . . 109.5 ?
    C38 C43 H43C . . 109.5 ?
    H43A C43 H43C . . 109.5 ?
    H43B C43 H43C . . 109.5 ?
    C39 C44 H44A . . 109.5 ?
    C39 C44 H44B . . 109.5 ?
    H44A C44 H44B . . 109.5 ?
    C39 C44 H44C . . 109.5 ?
    H44A C44 H44C . . 109.5 ?
    H44B C44 H44C . . 109.5 ?
    C40 C45 H45A . . 109.5 ?
    C40 C45 H45B . . 109.5 ?
    H45A C45 H45B . . 109.5 ?
    C40 C45 H45C . . 109.5 ?
    H45A C45 H45C . . 109.5 ?
    H45B C45 H45C . . 109.5 ?
    C41 C46 H46A . . 109.5 ?
    C41 C46 H46B . . 109.5 ?
    H46A C46 H46B . . 109.5 ?
    C41 C46 H46C . . 109.5 ?
    H46A C46 H46C . . 109.5 ?
    H46B C46 H46C . . 109.5 ?
    C48 C47 C51 . . 108.1(2) ?
    C48 C47 C52 . . 126.8(2) ?
    C51 C47 C52 . . 124.3(2) ?
    C48 C47 Hf2 . . 74.54(14) ?
    C51 C47 Hf2 . . 74.62(14) ?
    C52 C47 Hf2 . . 125.20(18) ?
    C49 C48 C47 . . 108.5(2) ?
    C49 C48 C53 . . 125.1(2) ?
    C47 C48 C53 . . 125.7(2) ?
    C49 C48 Hf2 . . 73.80(14) ?
    C47 C48 Hf2 . . 73.49(14) ?
    C53 C48 Hf2 . . 126.25(18) ?
    C48 C49 C50 . . 107.7(3) ?
    C48 C49 C54 . . 126.1(2) ?
    C50 C49 C54 . . 124.9(3) ?
    C48 C49 Hf2 . . 74.31(14) ?
    C50 C49 Hf2 . . 72.84(14) ?
    C54 C49 Hf2 . . 128.65(19) ?
    C51 C50 C49 . . 108.0(2) ?
    C51 C50 C55 . . 127.1(3) ?
    C49 C50 C55 . . 124.3(3) ?
    C51 C50 Hf2 . . 75.26(16) ?
    C49 C50 Hf2 . . 74.81(15) ?
    C55 C50 Hf2 . . 123.0(2) ?
    C47 C51 C50 . . 107.7(2) ?
    C47 C51 C56 . . 123.7(3) ?
    C50 C51 C56 . . 126.6(3) ?
    C47 C51 Hf2 . . 73.31(14) ?
    C50 C51 Hf2 . . 72.52(16) ?
    C56 C51 Hf2 . . 132.66(18) ?
    C47 C52 H52A . . 109.5 ?
    C47 C52 H52B . . 109.5 ?
    H52A C52 H52B . . 109.5 ?
    C47 C52 H52C . . 109.5 ?
    H52A C52 H52C . . 109.5 ?
    H52B C52 H52C . . 109.5 ?
    C48 C53 H53A . . 109.5 ?
    C48 C53 H53B . . 109.5 ?
    H53A C53 H53B . . 109.5 ?
    C48 C53 H53C . . 109.5 ?
    H53A C53 H53C . . 109.5 ?
    H53B C53 H53C . . 109.5 ?
    C49 C54 H54A . . 109.5 ?
    C49 C54 H54B . . 109.5 ?
    H54A C54 H54B . . 109.5 ?
    C49 C54 H54C . . 109.5 ?
    H54A C54 H54C . . 109.5 ?
    H54B C54 H54C . . 109.5 ?
    C50 C55 H55A . . 109.5 ?
    C50 C55 H55B . . 109.5 ?
    H55A C55 H55B . . 109.5 ?
    C50 C55 H55C . . 109.5 ?
    H55A C55 H55C . . 109.5 ?
    H55B C55 H55C . . 109.5 ?
    C51 C56 H56A . . 109.5 ?
    C51 C56 H56B . . 109.5 ?
    H56A C56 H56B . . 109.5 ?
    C51 C56 H56C . . 109.5 ?
    H56A C56 H56C . . 109.5 ?
    H56B C56 H56C . . 109.5 ?
    C1 Hf1 C5 . . 93.18(10) ?
    C1 Hf1 C23 . . 132.49(10) ?
    C5 Hf1 C23 . . 91.99(10) ?
    C1 Hf1 C10 . . 100.34(9) ?
    C5 Hf1 C10 . . 131.00(9) ?
    C23 Hf1 C10 . . 111.17(9) ?
    C1 Hf1 C9 . . 130.25(9) ?
    C5 Hf1 C9 . . 108.73(10) ?
    C23 Hf1 C9 . . 91.87(8) ?
    C10 Hf1 C9 . . 32.65(9) ?
    C1 Hf1 C19 . . 120.14(10) ?
    C5 Hf1 C19 . . 124.09(10) ?
    C23 Hf1 C19 . . 32.19(9) ?
    C10 Hf1 C19 . . 88.55(9) ?
    C9 Hf1 C19 . . 83.79(8) ?
    C1 Hf1 C13 . . 121.94(10) ?
    C5 Hf1 C13 . . 79.26(9) ?
    C23 Hf1 C13 . . 105.43(9) ?
    C10 Hf1 C13 . . 53.63(8) ?
    C9 Hf1 C13 . . 32.01(9) ?
    C19 Hf1 C13 . . 110.79(9) ?
    C1 Hf1 C22 . . 104.10(9) ?
    C5 Hf1 C22 . . 77.24(9) ?
    C23 Hf1 C22 . . 32.35(8) ?
    C10 Hf1 C22 . . 141.24(9) ?
    C9 Hf1 C22 . . 123.75(8) ?
    C19 Hf1 C22 . . 53.15(9) ?
    C13 Hf1 C22 . . 128.94(8) ?
    C1 Hf1 C20 . . 88.24(9) ?
    C5 Hf1 C20 . . 128.82(9) ?
    C23 Hf1 C20 . . 53.40(9) ?
    C10 Hf1 C20 . . 98.70(8) ?
    C9 Hf1 C20 . . 108.75(8) ?
    C19 Hf1 C20 . . 32.15(8) ?
    C13 Hf1 C20 . . 139.86(9) ?
    C22 Hf1 C20 . . 53.09(9) ?
    C1 Hf1 C11 . . 77.56(10) ?
    C5 Hf1 C11 . . 109.83(9) ?
    C23 Hf1 C11 . . 142.83(10) ?
    C10 Hf1 C11 . . 32.31(10) ?
    C9 Hf1 C11 . . 53.26(9) ?
    C19 Hf1 C11 . . 119.82(9) ?
    C13 Hf1 C11 . . 53.02(8) ?
    C22 Hf1 C11 . . 172.75(9) ?
    C20 Hf1 C11 . . 120.31(8) ?
    C1 Hf1 C12 . . 89.86(9) ?
    C5 Hf1 C12 . . 79.99(9) ?
    C23 Hf1 C12 . . 137.47(9) ?
    C10 Hf1 C12 . . 53.46(9) ?
    C9 Hf1 C12 . . 53.12(8) ?
    C19 Hf1 C12 . . 136.66(9) ?
    C13 Hf1 C12 . . 32.09(9) ?
    C22 Hf1 C12 . . 153.81(8) ?
    C20 Hf1 C12 . . 151.19(8) ?
    C11 Hf1 C12 . . 31.88(8) ?
    C1 Hf1 C21 . . 79.19(9) ?
    C5 Hf1 C21 . . 98.39(9) ?
    C23 Hf1 C21 . . 53.34(8) ?
    C10 Hf1 C21 . . 130.28(9) ?
    C9 Hf1 C21 . . 136.78(8) ?
    C19 Hf1 C21 . . 53.02(8) ?
    C13 Hf1 C21 . . 158.72(9) ?
    C22 Hf1 C21 . . 32.03(8) ?
    C20 Hf1 C21 . . 31.93(8) ?
    C11 Hf1 C21 . . 144.09(8) ?
    C12 Hf1 C21 . . 168.85(8) ?
    C29 Hf2 C33 . . 91.61(9) ?
    C29 Hf2 C37 . . 98.01(10) ?
    C33 Hf2 C37 . . 131.48(9) ?
    C29 Hf2 C41 . . 128.90(9) ?
    C33 Hf2 C41 . . 112.16(10) ?
    C37 Hf2 C41 . . 32.66(9) ?
    C29 Hf2 C50 . . 133.69(9) ?
    C33 Hf2 C50 . . 94.00(10) ?
    C37 Hf2 C50 . . 111.71(10) ?
    C41 Hf2 C50 . . 90.70(9) ?
    C29 Hf2 C40 . . 123.36(10) ?
    C33 Hf2 C40 . . 81.39(9) ?
    C37 Hf2 C40 . . 53.78(8) ?
    C41 Hf2 C40 . . 32.32(9) ?
    C50 Hf2 C40 . . 102.93(9) ?
    C29 Hf2 C47 . . 87.98(9) ?
    C33 Hf2 C47 . . 127.94(9) ?
    C37 Hf2 C47 . . 99.97(9) ?
    C41 Hf2 C47 . . 107.96(9) ?
    C50 Hf2 C47 . . 53.41(9) ?
    C40 Hf2 C47 . . 138.75(9) ?
    C29 Hf2 C49 . . 106.03(9) ?
    C33 Hf2 C49 . . 77.37(9) ?
    C37 Hf2 C49 . . 142.08(10) ?
    C41 Hf2 C49 . . 122.59(9) ?
    C50 Hf2 C49 . . 32.35(8) ?
    C40 Hf2 C49 . . 126.36(9) ?
    C47 Hf2 C49 . . 53.13(9) ?
    C29 Hf2 C48 . . 80.52(9) ?
    C33 Hf2 C48 . . 96.82(9) ?
    C37 Hf2 C48 . . 131.63(8) ?
    C41 Hf2 C48 . . 135.67(9) ?
    C50 Hf2 C48 . . 53.17(9) ?
    C40 Hf2 C48 . . 156.01(9) ?
    C47 Hf2 C48 . . 31.96(8) ?
    C49 Hf2 C48 . . 31.89(8) ?
    C29 Hf2 C51 . . 119.57(9) ?
    C33 Hf2 C51 . . 125.89(10) ?
    C37 Hf2 C51 . . 89.54(9) ?
    C41 Hf2 C51 . . 82.81(8) ?
    C50 Hf2 C51 . . 32.22(9) ?
    C40 Hf2 C51 . . 109.15(9) ?
    C47 Hf2 C51 . . 32.07(8) ?
    C49 Hf2 C51 . . 53.15(9) ?
    C48 Hf2 C51 . . 52.86(9) ?
    C29 Hf2 C39 . . 91.27(9) ?
    C33 Hf2 C39 . . 79.24(9) ?
    C37 Hf2 C39 . . 53.24(9) ?
    C41 Hf2 C39 . . 53.20(8) ?
    C50 Hf2 C39 . . 134.93(9) ?
    C40 Hf2 C39 . . 32.12(9) ?
    C47 Hf2 C39 . . 152.81(9) ?
    C49 Hf2 C39 . . 151.13(9) ?
    C48 Hf2 C39 . . 170.84(9) ?
    C51 Hf2 C39 . . 135.97(8) ?
    C29 Hf2 C38 . . 76.90(9) ?
    C33 Hf2 C38 . . 107.64(9) ?
    C37 Hf2 C38 . . 32.26(10) ?
    C41 Hf2 C38 . . 53.35(9) ?
    C50 Hf2 C38 . . 142.73(9) ?
    C40 Hf2 C38 . . 53.11(9) ?
    C47 Hf2 C38 . . 122.76(8) ?
    C49 Hf2 C38 . . 174.29(9) ?
    C48 Hf2 C38 . . 146.89(8) ?
    C51 Hf2 C38 . . 121.16(9) ?
    C39 Hf2 C38 . . 31.68(9) ?
data_New_Global_Publ_Block
_journal_date_recd_electronic     2014-12-09
_journal_date_accepted     2015-01-05
_journal_name_full     'Acta Crystallographica, Section E'
_journal_year     2015
_journal_volume     71
_journal_issue      2
_journal_page_first     m19
_journal_page_last     m20
_journal_paper_category     HM
_journal_paper_doi     10.1107/S2056989015000092
_journal_coeditor_code     YK2105
_publ_contact_author_name     'Uwe Rosenthal'
_publ_contact_author_address
;
Leibniz-Institut f\"ur Katalyse e. V. an der Universit\"at Rostock
Albert-Einstein-Str. 29a
18059 Rostock
Germany
;
_publ_contact_author_email     'uwe.rosenthal@catalysis.de'
_publ_contact_author_fax     ?
_publ_contact_author_phone     '+49 381-1281 176'
_publ_section_title
;
Crystal structure of
di-<i>n</i>-butylbis(<i>\h</i>^5^-pentamethylcyclopentadienyl)hafnium(IV)
;
_publ_section_title_footnote     .
loop_
    _publ_author_name
    _publ_author_footnote
    _publ_author_address
    'Arndt, Perdita' .
;
Leibniz-Institut f\"ur Katalyse e. V. an der Universit\"at Rostock
Albert-Einstein-Str. 29a
18059 Rostock
Germany
;
    'Schubert, Kathleen' .
;
Leibniz-Institut f\"ur Katalyse e. V. an der Universit\"at Rostock
Albert-Einstein-Str. 29a
18059 Rostock
Germany
;
    'Burlakov, Vladimir V.' .
;
A. N. Nesmeyanov Institute of Organoelement Compounds,
Russian Academy of Sciences, Vavilov St 28, 119991, Moscow,
Russian Federation
;
    'Spannenberg, Anke' .
;
Leibniz-Institut f\"ur Katalyse e. V. an der Universit\"at Rostock
Albert-Einstein-Str. 29a
18059 Rostock
Germany
;
    'Rosenthal, Uwe' .
;
Leibniz-Institut f\"ur Katalyse e. V. an der Universit\"at Rostock
Albert-Einstein-Str. 29a
18059 Rostock
Germany
;
_publ_section_synopsis
;
The crystal structure of the title compound, [Hf(C~10~H~15~)~2~(C~4~H~9~)~2~],
reveals two independent molecules in the unit cell. Each Hf^IV^ atom is
coordinated by two pentamethylcyclopentadienyl and two <i>n</i>-butyl ligands
in a tetrahedral geometry.
;
_iucr_refine_instructions_details
;
TITL AX0335_multiscan_o in P2(1)2(1)2(1)
CELL 0.71073 17.1572 17.2320 17.2966 90.000 90.000 90.000
ZERR 8.00 0.0003 0.0003 0.0003 0.000 0.000 0.000
LATT -1
SYMM x+1/2, -y+1/2, -z
SYMM -x, y+1/2, -z+1/2
SYMM -x+1/2, -y, z+1/2
SFAC C  H  Hf
UNIT 224 384 8
L.S. 14
ACTA
BOND $H
FMAP 2
PLAN -10
TWIN
SIZE 0.175 0.273 0.388
HTAB
TEMP -103.150
WGHT    0.017000    1.926200
BASF   0.47135
FVAR       0.04125
C1    1    0.102445    1.044133    0.845364    11.00000    0.01777    0.02135 =
         0.02351    0.00200    0.00159    0.00334
AFIX  23
H1A   2    0.077459    1.029386    0.795908    11.00000   -1.20000
H1B   2    0.071111    1.019242    0.886535    11.00000   -1.20000
AFIX   0
C2    1    0.087475    1.131335    0.854021    11.00000    0.02126    0.02064 =
         0.02824    0.00148   -0.00103    0.00144
AFIX  23
H2A   2    0.096249    1.146268    0.908601    11.00000   -1.20000
H2B   2    0.125685    1.159942    0.821970    11.00000   -1.20000
AFIX   0
C3    1    0.005956    1.155826    0.830603    11.00000    0.02107    0.02288 =
         0.04610    0.00308   -0.00130    0.00444
AFIX  23
H3A   2   -0.032164    1.124545    0.860183    11.00000   -1.20000
H3B   2   -0.001481    1.143839    0.775114    11.00000   -1.20000
AFIX   0
C4    1   -0.011631    1.241200    0.843581    11.00000    0.03885    0.02726 =
         0.04715    0.00248   -0.00207    0.01181
AFIX 137
H4A   2    0.023425    1.272794    0.811796    11.00000   -1.50000
H4B   2   -0.003887    1.253975    0.898255    11.00000   -1.50000
H4C   2   -0.065782    1.251931    0.829068    11.00000   -1.50000
AFIX   0
C5    1    0.160870    0.861694    0.842779    11.00000    0.02472    0.02049 =
         0.02276   -0.00112    0.00260   -0.00343
AFIX  23
H5A   2    0.163757    0.842421    0.788935    11.00000   -1.20000
H5B   2    0.192528    0.826206    0.875026    11.00000   -1.20000
AFIX   0
C6    1    0.075512    0.855197    0.869633    11.00000    0.01816    0.01996 =
         0.02527   -0.00135   -0.00150   -0.00139
AFIX  23
H6A   2    0.069899    0.881445    0.920241    11.00000   -1.20000
H6B   2    0.041639    0.882480    0.832106    11.00000   -1.20000
AFIX   0
C7    1    0.048072    0.771254    0.877312    11.00000    0.02602    0.02015 =
         0.03198   -0.00148    0.00080   -0.00400
AFIX  23
H7A   2    0.059504    0.743460    0.828519    11.00000   -1.20000
H7B   2    0.078124    0.745772    0.919061    11.00000   -1.20000
AFIX   0
C8    1   -0.038365    0.763628    0.894996    11.00000    0.02846    0.03698 =
         0.04205   -0.00018    0.00165   -0.01147
AFIX 137
H8A   2   -0.068674    0.787624    0.853345    11.00000   -1.50000
H8B   2   -0.050021    0.789758    0.943974    11.00000   -1.50000
H8C   2   -0.052133    0.708586    0.899071    11.00000   -1.50000
AFIX   0
C9    1    0.329373    0.983978    0.749450    11.00000    0.01542    0.02995 =
         0.01844    0.00061    0.00612    0.00040
C10   1    0.290506    1.056897    0.743423    11.00000    0.02007    0.02463 =
         0.01870    0.00573    0.00333    0.00081
C11   1    0.215924    1.042586    0.710538    11.00000    0.01860    0.02835 =
         0.01629    0.00435    0.00211    0.00198
C12   1    0.208069    0.961618    0.698624    11.00000    0.02122    0.03078 =
         0.01620   -0.00110    0.00187   -0.00281
C13   1    0.278652    0.925605    0.722679    11.00000    0.02490    0.02659 =
         0.01821   -0.00064    0.00740    0.00417
C14   1    0.415676    0.971055    0.761122    11.00000    0.01665    0.05145 =
         0.03087    0.00176    0.00559    0.00514
AFIX 137
H14A  2    0.439978    0.958156    newcifs0.711483    11.00000   -1.50000
H14B  2    0.423627    0.928227    0.797555    11.00000   -1.50000
H14C  2    0.439400    1.018400    0.781896    11.00000   -1.50000
AFIX   0
C15   1    0.324549    1.136091    0.756007    11.00000    0.03543    0.03060 =
         0.03232    0.00568    0.00269   -0.00802
AFIX 137
H15A  2    0.297514    1.161573    0.798979    11.00000   -1.50000
H15B  2    0.318275    1.167139    0.708947    11.00000   -1.50000
H15C  2    0.380095    1.131290    0.768316    11.00000   -1.50000
AFIX   0
C16   1    0.161411    1.102559    0.679410    11.00000    0.02765    0.04764 =
         0.02716    0.01389    0.00304    0.01016
AFIX 137
H16A  2    0.164682    1.103338    0.622850    11.00000   -1.50000
H16B  2    0.175808    1.153628    0.699846    11.00000   -1.50000
H16C  2    0.107989    1.090045    0.695118    11.00000   -1.50000
AFIX   0
C17   1    0.139771    0.924760    0.659246    11.00000    0.02931    0.05195 =
         0.02664   -0.00514    0.00148   -0.00823
AFIX 137
H17A  2    0.146029    0.868232    0.659580    11.00000   -1.50000
H17B  2    0.136781    0.943186    0.605726    11.00000   -1.50000
H17C  2    0.091788    0.938730    0.686651    11.00000   -1.50000
AFIX   0
C18   1    0.299653    0.841982    0.712202    11.00000    0.04231    0.02977 =
         0.03740   -0.00360    0.01693    0.00635
AFIX 137
H18A  2    0.325165    0.822725    0.759125    11.00000   -1.50000
H18B  2    0.335253    0.836713    0.668206    11.00000   -1.50000
H18C  2    0.252296    0.811742    0.702414    11.00000   -1.50000
AFIX   0
C19   1    0.324135    1.020518    newcifs0.943090    11.00000    0.02055
0.02920 =
         0.01766    0.00122   -0.00470   -0.00070
C20   1    0.256572    1.063107    0.964615    11.00000    0.02370    0.02276 =
         0.01717   -0.00140   -0.00262   -0.00545
C21   1    0.200082    1.009698    0.992171    11.00000    0.02114    0.02562 =
         0.01922    0.00119    0.00027   -0.00002
C22   1    0.232357    0.933842    0.986490    11.00000    0.02233    0.02367 =
         0.01494    0.00262   -0.00167    0.00304
C23   1    0.308149    0.941037    0.954375    11.00000    0.01755    0.03032 =
         0.01956    0.00338   -0.00461    0.00457
C24   1    0.403012    1.056877    0.931682    11.00000    0.02567    0.04697 =
         0.02745    0.00121    0.00113   -0.00798
AFIX 137
H24A  2    0.440172    1.017144    0.914815    11.00000   -1.50000
H24B  2    0.420791    1.079601    0.980535    11.00000   -1.50000
H24C  2    0.399457    1.097574    0.892262    11.00000   -1.50000
AFIX   0
C25   1    0.253473    1.149953    0.970234    11.00000    0.03512    0.02534 =
         0.03410   -0.00492   -0.00476   -0.00230
AFIX 137
H25A  2    0.205894    1.165502    0.997487    11.00000   -1.50000
H25B  2    0.253399    1.172354    0.918156    11.00000   -1.50000
H25C  2    0.299104    1.168718    0.998728    11.00000   -1.50000
AFIX   0
C26   1    0.125925    1.028852    1.033415    11.00000    0.02746    0.03666 =
         0.01804   -0.00220    0.00441    0.00361
AFIX 137
H26A  2    0.112120    1.083142    1.023559    11.00000   -1.50000
H26B  2    0.132955    1.020948    1.089088    11.00000   -1.50000
H26C  2    0.084108    0.995015    1.014622    11.00000   -1.50000
AFIX   0
C27   1    0.198420    0.862476    1.022725    11.00000    0.03305    0.03066 =
         0.02624    0.00832    0.00045   -0.00112
AFIX 137
H27A  2    0.146837    0.852369    1.000574    11.00000   -1.50000
H27B  2    0.193558    0.870279    1.078640    11.00000   -1.50000
H27C  2    0.232665    0.818094    1.012665    11.00000   -1.50000
AFIX   0
C28   1    0.364083    0.874189    0.944507    11.00000    0.02835    0.04000 =
         0.03056    0.00556   -0.00127    0.01064
AFIX 137
H28A  2    0.414137    0.893721    0.925369    11.00000   -1.50000
H28B  2    0.342542    0.837017    0.907329    11.00000   -1.50000
H28C  2    0.371895    0.848414    0.994414    11.00000   -1.50000
AFIX   0
C29   1    0.394866    0.546819    0.887123    11.00000    0.02031    0.02245 =
         0.01902    0.00022   -0.00170   -0.00283
AFIX  23
H29A  2    0.423996    0.525908    0.931923    11.00000   -1.20000
H29B  2    0.423850    0.529344    0.840794    11.00000   -1.20000
AFIX   0
C30   1    0.409200    0.634430    0.890380    11.00000    0.02047    0.02275 =
         0.02553   -0.00186    0.00292   -0.00137
AFIX  23
H30A  2    0.376288    0.660315    0.851071    11.00000   -1.20000
H30B  2    0.393416    0.654139newcifs    0.941813    11.00000   -1.20000
AFIX   0
C31   1    0.494217    0.655355    0.876003    11.00000    0.02211    0.02334 =
         0.06501   -0.00283    0.00825   -0.00494
AFIX  23
H31A  2    0.526761    0.627767    0.914454    11.00000   -1.20000
H31B  2    0.509189    0.636056    0.824178    11.00000   -1.20000
AFIX   0
C32   1    0.512929    0.741268    0.880250    11.00000    0.03671    0.02833 =
         0.05352   -0.00302    0.01417   -0.00936
AFIX 137
H32A  2    0.498905    0.761166    0.931472    11.00000   -1.50000
H32B  2    0.483172    0.769087    0.840616    11.00000   -1.50000
H32C  2    0.568802    0.749065    0.871404    11.00000   -1.50000
AFIX   0
C33   1    0.351326    0.362849    0.885240    11.00000    0.02293    0.02224 =
         0.02367   -0.00240   -0.00132    0.00254
AFIX  23
H33A  2    0.319744    0.323983    0.913442    11.00000   -1.20000
H33B  2    0.355862    0.344739    0.831108    11.00000   -1.20000
AFIX   0
C34   1    0.433325    0.363266    0.920739    11.00000    0.02505    0.02537 =
         0.02672   -0.00124   -0.00186    0.00188
AFIX  23
H34A  2    0.466629    0.398456    0.889826    11.00000   -1.20000
H34B  2    0.429856    0.385123    0.973559    11.00000   -1.20000
AFIX   0
C35   1    0.473543    0.283925    0.925578    11.00000    0.03079    0.02917 =
         0.04037    0.00236   -0.00538    0.00672
AFIX  23
H35A  2    0.521898    0.289200    0.956364    11.00000   -1.20000
H35B  2    0.438817    0.247247    0.953041    11.00000   -1.20000
AFIX   0
C36   1    0.493711    0.250566    0.847454    11.00000    0.02992    0.03369 =
         0.05971   -0.01279    0.00355    0.00336
AFIX 137
H36A  2    0.531279    0.284572    0.821498    11.00000   -1.50000
H36B  2    0.446350    0.246568    0.816032    11.00000   -1.50000
H36C  2    0.516604    0.198890    0.854084    11.00000   -1.50000
AFIX   0
C37   1    0.215928    0.550263    0.776611    11.00000    0.02280    0.02696 =
         0.01855    0.00258   -0.00653    0.00283
C38   1    0.291408    0.534218    0.746131    11.00000    0.01949    0.03185 =
         0.01473    0.00356   -0.00259   -0.00190
C39   1    0.298426    0.452865    0.737711    11.00000    0.02138    0.02978 =
         0.01679   -0.00693   -0.00289    0.00430
C40   1    0.227288    0.418201    0.761889    11.00000    0.02039    0.03006 =
         0.02189   -0.00396   -0.00853   -0.00125
C41   1    0.175739    0.478238    0.784361    11.00000    0.01947    0.02980 =
         0.01823    0.00135   -0.00456    0.00131
C42   1    0.182604    0.630139    0.787533    11.00000    0.03118    0.03128 =
         0.02891    0.00396   -0.00448    0.00687
AFIX 137
H42A  2    0.166008    0.650872    0.737407    11.00000   -1.50000
H42B  2    0.222395    0.664206    0.809903    11.00000   -1.50000
H42C  2    0.137673    0.627443    0.822412    11.00000   -1.50000
AFIX   0
C43   1    0.347996    0.591491    0.712993    11.00000    0.03193    0.04554 =
         0.02171    0.00908   -0.00194   -0.00899
AFIX 137
H43A  2    0.347422    0.587875    0.656452    11.00000   -1.50000
H43B  2    0.400505    0.579993    0.732124    11.00000   -1.50000
H43C  2    0.333071    0.644065    0.728730    11.00000   -1.50000
AFIX   0
C44   1    0.366460    0.413747    0.700338    11.00000    0.03288    0.05798 =
         0.02512   -0.01471    0.00087    0.01018
AFIX 137
H44A  2    0.414250    0.427130    0.728360    11.00000   -1.50000
H44B  2    0.370863    0.431073    0.646550    11.00000   -1.50000
H44C  2    0.358867    0.357396    0.701605    11.00000   -1.50000
AFIX   0
C45   1    0.206897    0.334039    0.755711    11.00000    0.03456    0.03397 =
         0.03965   -0.00876   -0.00955   -0.00561
AFIX 137
H45A  2    0.196885    0.320904    0.701487    11.00000   -1.50000
H45B  2    0.160135    0.323445    0.786488    11.00000   -1.50000
H45C  2    0.250309    0.302627    0.775111    11.00000   -1.50000
AFIX   0
C46   1    0.089390    0.467370    0.794049    11.00000    0.02220    0.05061 =
         0.02647   -0.00105   -0.00319   -0.00424
AFIX 137
H46A  2    0.079621    0.426757    0.832509    11.00000   -1.50000
H46B  2    0.066363    0.452110    0.744478    11.00000   -1.50000
H46C  2    0.065872    0.516154    0.811479    11.00000   -1.50000
AFIX   0
C47   1    0.237284    0.556934    1.001180    11.00000    0.02356    0.02189 =
         0.01714   -0.00260    0.00398   -0.00183
C48   1    0.292833    0.504114    1.030972    11.00000    0.02531    0.02599 =
         0.01420   -0.00331    0.00085   -0.00007
C49   1    0.262828    0.428101    1.023367    11.00000    0.02873    0.02552 =
         0.01486    0.00196    0.00109   -0.00278
C50   1    0.187910    0.433832    0.988285    11.00000    0.02327    0.02588 =
         0.01720    0.00276    0.00371   -0.00415
C51   1    0.171143    0.513828    0.976757    11.00000    0.01970    0.02832 =
         0.01870   -0.00168    0.00372    0.00123
C52   1    0.239704    0.644153    1.006931    11.00000    0.03586    0.02731 =
         0.02937   -0.00293    0.00358    0.00456
AFIX 137
H52A  2    0.287617    0.660083    1.033379    11.00000   -1.50000
H52B  2    0.194418    0.662456    1.036252    11.00000   -1.50000
H52C  2    0.238652    0.666644    0.954902    11.00000   -1.50000
AFIX   0
C53   1    0.365380    0.525507    1.075014    11.00000    0.02929    0.03510 =
         0.02353   -0.00489   -0.00423    0.00004
AFIX 137
H53A  2    0.405641    0.486185    1.066035    11.00000   -1.50000
H53B  2    0.353478    0.528109    1.130368    11.00000   -1.50000
H53C  2    0.384258    0.576157    1.057314    11.00000   -1.50000
AFIX   0
C54   1    0.294705    0.356845    1.060560    11.00000    0.03639    0.02849 =
         0.02487    0.00611    0.00180    0.00198
AFIX 137
H54A  2    0.280854    0.356603    1.115527    11.00000   -1.50000
H54B  2    0.351563    0.356229    1.055186    11.00000   -1.50000
H54C  2    0.272660    0.310845    1.035425    11.00000   -1.50000
AFIX   0
C55   1    0.133052    0.366505    0.977534    11.00000    0.03534    0.03731 =
         0.03371    0.00193    0.00207   -0.01427
AFIX 137
H55A  2    0.084557    0.384887    0.953852    11.00000   -1.50000
H55B  2    0.121535    0.343105    1.027895    11.00000   -1.50000
H55C  2    0.157352    0.327696    0.943856    11.00000   -1.50000
AFIX   0
C56   1    0.091752    0.549255    0.963284    11.00000    0.02354    0.04643 =
         0.02894   -0.00108    0.00424    0.00840
AFIX 137
H56A  2    0.095545    0.589217    0.923147    11.00000   -1.50000
H56B  2    0.072903    0.572726    1.011386    11.00000   -1.50000
H56C  2    0.055307    0.508803    0.946578    11.00000   -1.50000
AFIX   0
HF1   3    0.218019    0.981329    0.846352    11.00000    0.01256    0.01658 =
         0.01597    0.00147    0.00096    0.00068
HF2   3    0.283647    0.477447    0.884701    11.00000    0.01422    0.01740 =
         0.01492   -0.00109   -0.00092   -0.00044
HKLF 4 1 1 0 0 0 1 0 0 0 1
REM  AX0335_multiscan_o in P2(1)2(1)2(1)
REM R1 =  0.0177 for  12433 Fo > 4sig(Fo)  and  0.0208 for all  13236 data
REM    548 parameters refined using      0 restraints
END
WGHT      0.0170      1.9263
REM Highest difference peak  0.531,  deepest hole -0.767,  1-sigma level  0.079
Q1    1   0.2173  0.9368  0.8134  11.00000  0.05    0.53
Q2    1   0.2190  1.0224  0.8184  11.00000  0.05    0.51
Q3    1   0.2794  0.5234  0.8571  11.00000  0.05    0.47
Q4    1   0.2850  0.4184  0.8656  11.00000  0.05    0.44
Q5    1   0.2193  0.9416  0.8752  11.00000  0.05    0.41
Q6    1   0.2835  0.4373  0.9146  11.00000  0.05    0.41
Q7    1   0.2829  0.5206  0.9139  11.00000  0.05    0.39
Q8    1   0.2165  0.8996  0.8456  11.00000  0.05    0.36
Q9    1   0.2173  1.0240  0.8711  11.00000  0.05    0.35
Q10   1   0.2125  0.9805  0.7729  11.00000  0.05    0.34
;
