# Supplementary material for: Crystal structure of di-n-but­yl­bis­(η 5-penta­methyl­cyclo­penta­dien­yl)hafnium(IV)
Source: Acta Crystallogr E Crystallogr Commun. 2015 Jan 10;71(Pt 2):m19–20. doi: 10.1107/S2056989015000092 (PMC4384584; doi:10.1107/S2056989015000092)
Supplement: Supplementary file 2 [file e-71-00m19-Isup2.hkl]

# 
# h,k,l, Fc-squared, Fo-squared, sigma(Fo-squared) and status flag 
# 
data_I
_shelx_title ' AX0335_multiscan_o in P2(1)2(1)2(1)' 
_shelx_refln_list_code          4 
_shelx_F_calc_maximum      846.18 
_exptl_crystal_F_000      2304.00 
_reflns_d_resolution_high  0.7391 
 
loop_ 
 _symmetry_equiv_pos_as_xyz 
 'x, y, z' 
 'x+1/2, -y+1/2, -z' 
 '-x, y+1/2, -z+1/2' 
 '-x+1/2, -y, z+1/2' 
 
_cell_length_a    17.1572 
_cell_length_b    17.2320 
_cell_length_c    17.2966 
_cell_angle_alpha  90.000 
_cell_angle_beta   90.000 
_cell_angle_gamma  90.000 
 
_shelx_F_squared_multiplier     1.000 
 
loop_ 
 _refln_index_h 
 _refln_index_k 
 _refln_index_l 
 _refln_F_squared_calc 
 _refln_F_squared_meas 
 _refln_F_squared_sigma 
 _refln_observed_status 
   2   0   0   589682.88   518958.50   5030.42 o 
   4   0   0   137916.48   140224.41   1157.92 o 
   6   0   0    18876.29    19702.38    178.05 o 
   8   0   0     3806.68     4795.69     57.55 o 
  10   0   0    71334.05    75031.53    717.32 o 
  12   0   0    63531.69    60524.47   1657.08 o 
  14   0   0   116977.33   122189.80   2194.66 o 
  16   0   0    82028.88    84341.54   1592.83 o 
  18   0   0    35899.25    36560.93    993.07 o 
  20   0   0    10885.83    11165.10    494.40 o 
  22   0   0     2114.56     2189.59    297.07 o 
   1   1   0        8.19       82.27     41.13 o 
   2   1   0     2579.34     2579.92     37.35 o 
   3   1   0       83.85       71.67     21.17 o 
   4   1   0     2811.51     2930.74     50.27 o 
   5   1   0       43.73       21.26     23.44 o 
   6   1   0    18648.70    19768.80    191.59 o 
   7   1   0       25.81       36.07     24.17 o 
   8   1   0     1147.82     1087.83     49.65 o 
   9   1   0        4.00      -17.18     23.08 o 
  10   1   0     1857.69     1715.17     47.43 o 
  11   1   0      283.24      234.79     42.39 o 
  12   1   0     1959.37     1763.85     73.50 o 
  13   1   0      243.67      244.57     45.58 o 
  14   1   0      365.72      303.03     83.30 o 
  15   1   0        0.25       75.44     56.19 o 
  16   1   0       22.24      -34.19     60.29 o 
  17   1   0      181.79      325.97     74.95 o 
  18   1   0       11.20      -33.95    103.97 o 
  19   1   0      504.07      591.91    132.12 o 
  20   1   0      779.47      960.56    181.49 o 
  21   1   0      413.10      537.57    153.37 o 
  22   1   0      204.45      142.89    150.01 o 
  23   1   0      106.11      -27.23    152.74 o 
   0   2   0   716013.81   519135.22   5098.16 o 
   1   2   0       27.52       85.07     12.40 o 
   2   2   0   646592.69   560970.88   3912.14 o 
   3   2   0        5.86       42.15     14.75 o 
   4   2   0    28201.51    29081.87    222.95 o 
   5   2   0      583.29      651.68     37.88 o 
   6   2   0    63124.65    65383.74    574.95 o 
   7   2   0      232.81      218.23     33.43 o 
   8   2   0     7155.54     8124.23    106.00 o 
   9   2   0      271.01      249.08     31.37 o 
  10   2   0    52692.33    54034.67    422.50 o 
  11   2   0      241.88      196.22     46.96 o 
  12   2   0    75883.99    76247.35    872.34 o 
  13   2   0        5.98      -45.83     45.83 o 
  14   2   0    85159.24    85688.97    740.33 o 
  15   2   0      140.08      262.99     62.06 o 
  16   2   0    80935.00    80909.73    812.72 o 
  17   2   0       37.76      217.19     69.45 o 
  18   2   0    37823.77    37567.50    713.22 o 
  19   2   0        2.17       84.39    112.79 o 
  20   2   0    14652.73    14489.61    456.76 o 
  21   2   0       24.95     -162.41    162.41 o 
  22   2   0     1351.81     1315.15    184.93 o 
  23   2   0        0.20      -70.61    148.18 o 
   1   3   0       61.89       -1.42     18.37 o 
   2   3   0     1188.40     1213.74     42.62 o 
   3   3   0       38.50       48.08     20.41 o 
   4   3   0    35666.01    35501.69    253.74 o 
   5   3   0      844.69      868.77     23.08 o 
   6   3   0    39522.42    39463.73    393.15 o 
   7   3   0      801.52      723.48     50.04 o 
   8   3   0    30367.64    30634.33    321.59 o 
   9   3   0      834.74      782.95     43.36 o 
  10   3   0    17949.33    18373.31    213.35 o 
  11   3   0       42.05      -22.68     43.41 o 
  12   3   0    13075.62    13272.65    188.57 o 
  13   3   0      155.39      176.12     53.81 o 
  14   3   0      434.38      456.73     51.93 o 
  15   3   0      100.16       93.52     43.26 o 
  16   3   0       39.84       88.99     71.15 o 
  17   3   0      205.51      245.38     71.01 o 
  18   3   0     2474.85     2500.43    142.32 o 
  19   3   0      449.33      461.22    133.16 o 
  20   3   0     2969.67     3086.04    207.92 o 
  21   3   0      416.21      339.75    173.52 o 
  22   3   0     4599.02     4812.32    287.52 o 
  23   3   0      496.35      639.89    240.56 o 
   0   4   0   144799.02   141627.02   1356.10 o 
   1   4   0       88.31      155.14     27.00 o 
   2   4   0    76260.95    75001.08    530.26 o 
   3   4   0      115.40      131.98     23.43 o 
   4   4   0   140306.77   140571.33    980.59 o 
   5   4   0      145.70      193.82     20.19 o 
   6   4   0    15555.73    14931.65    115.30 o 
   7   4   0     2043.89     2129.05     40.02 o 
   8   4   0     3958.34     4729.29    107.76 o 
   9   4   0      137.16      199.51     35.85 o 
  10   4   0    39019.27    39436.99    395.47 o 
  11   4   0       27.51       59.06     47.79 o 
  12   4   0    67194.05    68732.92    613.28 o 
  13   4   0       31.09       26.42     49.73 o 
  14   4   0    53443.69    53524.96    453.60 o 
  15   4   0      117.63       83.27     45.27 o 
  16   4   0    56627.84    56260.68    506.28 o 
  17   4   0       82.46      134.34     84.20 o 
  18   4   0    35506.86    34995.34    494.90 o 
  19   4   0      190.20      220.46    121.73 o 
  20   4   0    11676.05    12034.16    357.55 o 
  21   4   0      197.09      340.68    176.90 o 
  22   4   0      812.76      878.97    210.12 o 
   1   5   0      210.31      214.38     27.27 o 
   2   5   0     3841.92     3630.68     55.45 o 
   3   5   0      221.18      233.09     27.31 o 
   4   5   0    24376.65    22922.01    184.59 o 
   5   5   0      369.56      464.66     32.15 o 
   6   5   0    62670.26    63052.27    487.57 o 
   7   5   0      651.85      645.81     27.17 o 
   8   5   0    65170.38    67291.55    453.76 o 
   9   5   0       84.59       49.96     35.36 o 
  10   5   0    62405.58    62749.98    634.31 o 
  11   5   0      120.21       21.94     52.72 o 
  12   5   0    14844.48    15102.04    216.77 o 
  13   5   0      111.37      151.56     46.31 o 
  14   5   0     3870.66     4006.01     93.63 o 
  15   5   0        3.64       12.54     45.96 o 
  16   5   0     1954.87     2067.31     85.72 o 
  17   5   0      123.64      180.24     56.69 o 
  18   5   0     5494.12     5485.80    192.16 o 
  19   5   0      466.10      209.27    126.29 o 
  20   5   0    10616.32    10822.74    390.15 o 
  21   5   0      447.19      334.35    314.54 o 
  22   5   0     8709.10     8632.09   1062.31 o 
   0   6   0   145891.70   140642.78   1366.95 o 
   1   6   0       25.92       37.98     25.38 o 
   2   6   0   156733.48   149360.77    990.53 o 
   3   6   0        3.56       53.76     26.39 o 
   4   6   0    29476.22    27342.38    218.43 o 
   5   6   0      730.40      639.88     33.84 o 
   6   6   0     2985.65     2698.06     58.47 o 
   7   6   0      507.78      538.10     33.77 o 
   8   6   0     8006.60     8449.05     84.46 o 
   9   6   0      885.48      929.58     33.95 o 
  10   6   0    23207.81    23217.76    302.33 o 
  11   6   0      145.73      191.63     54.56 o 
  12   6   0    26949.93    27775.14    298.79 o 
  13   6   0       12.34        5.05     45.78 o 
  14   6   0    41169.55    41106.59    355.87 o 
  15   6   0       30.14       60.69     50.83 o 
  16   6   0    27332.49    26458.32    290.87 o 
  17   6   0      335.49      371.89     67.20 o 
  18   6   0    17049.95    17128.11    320.46 o 
  19   6   0      109.86       45.70    105.90 o 
  20   6   0     6702.71     6806.69    293.71 o 
  21   6   0      476.22      697.09    181.49 o 
  22   6   0      138.46       57.34    211.55 o 
   1   7   0     1105.70     1021.10     46.30 o 
   2   7   0     5659.46     4888.57     78.57 o 
   3   7   0      233.61      185.04     33.37 o 
   4   7   0    78551.27    76400.58    555.69 o 
   5   7   0      325.28      303.49     35.06 o 
   6   7   0    90692.20    90353.63    649.40 o 
   7   7   0       32.60       29.72     25.58 o 
   8   7   0    93821.03    94270.93    655.44 o 
   9   7   0        1.28      -26.46     28.14 o 
  10   7   0    55870.46    55046.67    434.55 o 
  11   7   0        0.70       12.71     61.08 o 
  12   7   0    31933.98    30644.94    292.08 o 
  13   7   0      161.10       58.93     49.96 o 
  14   7   0     4334.97     4146.46     98.90 o 
  15   7   0      202.98      145.64     53.47 o 
  16   7   0      246.52      424.54     63.25 o 
  17   7   0      152.92       -0.05     61.67 o 
  18   7   0    11115.68    10816.41    213.06 o 
  19   7   0      541.89      604.87    136.80 o 
  20   7   0    13446.06    14645.13    602.08 o 
  21   7   0      597.39      337.07    178.67 o 
  22   7   0    18939.91    19533.31    710.48 o 
   0   8   0    77289.39    72920.09    768.53 o 
   1   8   0       31.88       86.25     36.71 o 
   2   8   0     7781.46     5727.40     86.90 o 
   3   8   0      161.54      158.87     34.90 o 
   4   8   0     9579.23     7874.80     98.97 o 
   5   8   0      350.08      351.93     38.83 o 
   6   8   0      836.87      980.25     47.38 o 
   7   8   0     1233.48     1345.10     57.66 o 
   8   8   0     2463.26     2698.98     69.37 o 
   9   8   0       80.97      104.29     33.85 o 
  10   8   0     3561.54     3747.62     74.92 o 
  11   8   0      274.90      260.66     32.35 o 
  12   8   0     7235.75     7860.82    138.79 o 
  13   8   0       58.75      131.27     53.03 o 
  14   8   0    19740.47    19420.34    221.87 o 
  15   8   0      261.86      282.16     60.57 o 
  16   8   0    11208.50    11103.68    187.16 o 
  17   8   0      247.16      135.99     72.00 o 
  18   8   0     8298.80     8257.02    193.23 o 
  19   8   0      422.78      594.71     93.65 o 
  20   8   0     4157.78     3944.55    241.09 o 
  21   8   0        4.69      -82.98    153.46 o 
   1   9   0      938.41      976.08     52.54 o 
   2   9   0    20272.77    19641.41    187.79 o 
   3   9   0      701.16      717.64     42.76 o 
   4   9   0    99250.88    95784.67    651.31 o 
   5   9   0      183.85      128.31     36.90 o 
   6   9   0   156760.20   153644.67   1050.67 o 
   7   9   0      115.59       68.13     39.54 o 
   8   9   0    81774.91    81320.20    585.14 o 
   9   9   0      137.73      200.09     38.43 o 
  10   9   0    51432.81    51826.45    378.93 o 
  11   9   0       59.91       35.83     34.78 o 
  12   9   0    29670.75    29494.79    305.03 o 
  13   9   0      498.02      445.85     61.00 o 
  14   9   0     4043.16     3656.90    109.04 o 
  15   9   0      437.39      270.44     63.66 o 
  16   9   0      848.54      941.12     81.37 o 
  17   9   0      807.67      902.21     87.87 o 
  18   9   0     8961.08     9315.12    212.38 o 
  19   9   0      463.11      514.33    102.97 o 
  20   9   0    26329.36    27075.34    558.34 o 
  21   9   0      154.19     -161.61    171.50 o 
   0  10   0    11483.79    11775.00    196.09 o 
   1  10   0      129.10        2.85     37.93 o 
   2  10   0     5271.71     4858.82     96.60 o 
   3  10   0      442.62      402.37     42.41 o 
   4  10   0      418.31      304.98     42.20 o 
   5  10   0       81.59       69.12     42.06 o 
   6  10   0       20.08      130.20     42.45 o 
   7  10   0       14.52       40.03     40.95 o 
   8  10   0      478.26      707.38     45.45 o 
   9  10   0      130.11      171.34     40.90 o 
  10  10   0      646.59      596.13     48.33 o 
  11  10   0       57.05       66.76     38.77 o 
  12  10   0     4645.98     4759.92    118.03 o 
  13  10   0        3.19      -36.49     55.46 o 
  14  10   0     2144.13     2228.78    103.45 o 
  15  10   0      359.48      449.22     73.41 o 
  16  10   0     4378.02     4362.91    136.75 o 
  17  10   0      448.71      463.05     82.45 o 
  18  10   0     3078.22     3045.23    141.42 o 
  19  10   0       46.36      119.34     89.09 o 
  20  10   0     3118.39     3359.70    164.69 o 
   1  11   0     1364.85     1314.28     58.53 o 
   2  11   0     8989.45     8781.19    145.21 o 
   3  11   0     1078.62     1101.09     57.84 o 
   4  11   0    71412.38    70367.68    509.85 o 
   5  11   0      890.29      915.16     62.58 o 
   6  11   0   110478.30   110325.45    796.72 o 
   7  11   0       94.23       23.93     40.81 o 
   8  11   0    81011.78    80203.01    532.25 o 
   9  11   0       21.93      110.92     46.34 o 
  10  11   0    56875.23    54876.03    424.54 o 
  11  11   0      622.10      670.52     49.14 o 
  12  11   0    17751.91    17578.40    216.15 o 
  13  11   0      626.46      651.76     73.73 o 
  14  11   0     1542.91     1477.16     98.34 o 
  15  11   0      850.87      969.15     85.22 o 
  16  11   0      881.41     1042.46     87.78 o 
  17  11   0      536.04      416.93     83.40 o 
  18  11   0    11644.77    11615.17    245.96 o 
  19  11   0      213.39      297.05     94.93 o 
  20  11   0    21178.54    21027.25    374.44 o 
   0  12   0      200.49      129.01     72.97 o 
   1  12   0      375.71      426.80     56.94 o 
   2  12   0       35.93       92.78     51.60 o 
   3  12   0        9.76       10.85     56.39 o 
   4  12   0     3690.33     3638.56    116.60 o 
   5  12   0      287.07      288.88     54.61 o 
   6  12   0     1212.79     1419.82     77.56 o 
   7  12   0       84.69       94.82     46.03 o 
   8  12   0      853.46      785.61     52.69 o 
   9  12   0      556.11      610.63     53.64 o 
  10  12   0      264.57      385.00     48.49 o 
  11  12   0      280.17      323.71     46.83 o 
  12  12   0       61.23      162.71     50.98 o 
  13  12   0      372.44      399.85     72.33 o 
  14  12   0      172.74      250.63     77.43 o 
  15  12   0       57.80       31.18     76.14 o 
  16  12   0      235.68      195.51     86.52 o 
  17  12   0       78.53      171.12     88.01 o 
  18  12   0      371.27      376.87    139.72 o 
  19  12   0       97.38      -76.48     95.93 o 
   1  13   0     2373.74     2432.66     87.34 o 
   2  13   0     6163.65     6158.92    122.13 o 
   3  13   0     1595.15     1528.26     84.84 o 
   4  13   0    32056.94    31933.25    326.05 o 
   5  13   0      869.77      979.52     80.08 o 
   6  13   0    56955.57    58762.27    435.87 o 
   7  13   0       15.07       40.42     46.93 o 
   8  13   0    69610.69    68497.53    495.83 o 
   9  13   0      511.27      501.47     53.96 o 
  10  13   0    47142.91    45817.18    377.30 o 
  11  13   0      375.58      260.38     52.41 o 
  12  13   0    14716.19    13845.54    189.15 o 
  13  13   0      811.37      772.19    107.62 o 
  14  13   0     1919.27     1991.30    113.96 o 
  15  13   0      751.34      988.91    104.46 o 
  16  13   0      833.41      969.66    106.91 o 
  17  13   0      445.39      551.30    106.86 o 
  18  13   0     7530.56     7648.48    236.52 o 
  19  13   0      193.84      200.27    107.20 o 
   0  14   0      303.33      545.13     90.23 o 
   1  14   0      155.98      212.82     59.64 o 
   2  14   0      553.00      774.83     73.02 o 
   3  14   0       18.63       47.40     62.46 o 
   4  14   0      748.93      783.35     70.81 o 
   5  14   0      248.96      228.70     56.41 o 
   6  14   0       57.28      102.68     50.20 o 
   7  14   0      617.27      577.38     54.08 o 
   8  14   0       23.33       33.93     47.13 o 
   9  14   0       93.92      112.60     53.62 o 
  10  14   0     3064.24     3239.98    100.75 o 
  11  14   0      914.19      917.72     64.15 o 
  12  14   0     3041.49     3273.02     98.41 o 
  13  14   0      401.49      277.81     83.96 o 
  14  14   0     2649.02     2754.08    138.03 o 
  15  14   0      158.53      154.07     90.64 o 
  16  14   0     2772.87     3238.68    164.66 o 
  17  14   0       40.23       71.71     96.12 o 
  18  14   0     1806.97     1981.50    151.59 o 
   1  15   0     2364.62     2348.86     85.00 o 
   2  15   0    10917.66    10596.51    172.88 o 
   3  15   0     1695.59     1683.42     83.02 o 
   4  15   0    28281.13    29203.74    291.76 o 
   5  15   0      339.55      265.99     54.86 o 
   6  15   0    43213.33    42716.96    351.80 o 
   7  15   0        3.67      -49.61     49.61 o 
   8  15   0    44608.54    44846.33    367.01 o 
   9  15   0      238.02      142.24     59.15 o 
  10  15   0    31025.80    30929.31    319.45 o 
  11  15   0      830.29      630.71     73.65 o 
  12  15   0    14888.67    14156.58    208.63 o 
  13  15   0      866.86     1026.42    115.87 o 
  14  15   0     1804.83     1777.50    133.46 o 
  15  15   0     1368.13     1334.12    130.89 o 
  16  15   0      103.88      187.68    108.97 o 
  17  15   0      599.96      662.59    130.75 o 
   0  16   0    13349.60    13095.01    244.86 o 
   1  16   0        5.53       22.80     61.14 o 
   2  16   0     9044.52     9405.06    168.79 o 
   3  16   0      793.83      725.24     68.57 o 
   4  16   0     5021.17     5195.13    122.76 o 
   5  16   0      371.71      469.48     67.81 o 
   6  16   0      679.64      744.03     62.97 o 
   7  16   0      329.11      327.87     55.24 o 
   8  16   0      141.43       89.36     60.17 o 
   9  16   0      688.72      596.89     74.98 o 
  10  16   0     2290.98     2368.25     97.40 o 
  11  16   0      154.25       39.02     60.66 o 
  12  16   0     6613.28     7024.19    189.90 o 
  13  16   0      662.86      793.90    118.34 o 
  14  16   0     8229.30     8957.10    250.25 o 
  15  16   0      157.35      112.44    107.46 o 
  16  16   0     6675.86     7208.76    241.31 o 
   1  17   0     1979.77     2006.47     91.59 o 
   2  17   0     7976.76     8058.54    149.56 o 
   3  17   0      936.79     1057.94     74.25 o 
   4  17   0    21756.72    21325.30    233.39 o 
   5  17   0      252.21      235.02     60.91 o 
   6  17   0    28093.57    27900.58    265.44 o 
   7  17   0       21.45       50.07     60.53 o 
   8  17   0    25383.12    24713.40    281.69 o 
   9  17   0       20.92      -64.75     64.75 o 
  10  17   0    19268.46    19324.60    270.76 o 
  11  17   0      614.61      763.46     97.45 o 
  12  17   0     8885.19     8793.24    217.08 o 
  13  17   0     1238.94     1353.24    136.88 o 
  14  17   0     2327.64     2375.17    165.74 o 
  15  17   0      868.39      705.73    127.47 o 
   0  18   0    32923.35    33202.02    498.04 o 
   1  18   0      177.02      211.22     74.18 o 
   2  18   0    17476.16    17089.27    222.77 o 
   3  18   0      297.93      295.73     63.19 o 
   4  18   0     5711.79     5755.33    134.16 o 
   5  18   0     1210.68     1274.25     78.27 o 
   6  18   0     1161.21     1224.58     80.19 o 
   7  18   0     1141.75     1104.52     82.38 o 
   8  18   0       90.89      101.32     76.50 o 
   9  18   0     1295.82     1268.67    103.30 o 
  10  18   0     2737.59     3014.32    161.27 o 
  11  18   0     1212.01     1297.86    126.91 o 
  12  18   0     5364.00     5323.55    203.28 o 
  13  18   0      113.36      105.84    123.86 o 
  14  18   0    14565.74    14705.63    364.03 o 
   1  19   0     1065.80     1158.43     96.95 o 
   2  19   0     1962.65     1906.36    102.24 o 
   3  19   0      534.96      514.12     72.39 o 
   4  19   0     5303.62     5237.54    134.00 o 
   5  19   0      110.47      -34.98     70.35 o 
   6  19   0     9935.82    10152.91    206.06 o 
   7  19   0        0.06      -73.78     73.78 o 
   8  19   0    13570.95    13579.62    471.68 o 
   9  19   0      124.39      247.87    112.56 o 
  10  19   0    12024.05    11855.31    287.02 o 
  11  19   0      278.72      150.87    107.35 o 
  12  19   0     4934.51     5170.96    206.82 o 
  13  19   0      519.26      478.04    139.72 o 
   0  20   0    23694.99    23369.59    581.90 o 
   1  20   0        1.65      -58.09    107.87 o 
   2  20   0    21813.11    21433.78    359.67 o 
   3  20   0      366.56      154.30     94.08 o 
   4  20   0     7360.74     7185.32    181.62 o 
   5  20   0      548.30      544.23    101.65 o 
   6  20   0     2232.40     2170.54    138.48 o 
   7  20   0     1626.23     1772.31    132.70 o 
   8  20   0      482.41      426.81    138.84 o 
   9  20   0     2025.40     1966.21    153.15 o 
  10  20   0     1916.18     1587.88    147.65 o 
  11  20   0     1028.24     1271.94    138.67 o 
   1  21   0       99.98      192.66    107.67 o 
   2  21   0      854.75      746.26    122.81 o 
   3  21   0      105.08        9.55    152.86 o 
   4  21   0     1315.16     1432.72    123.43 o 
   5  21   0       10.24      -89.81     93.69 o 
   6  21   0     2744.07     2740.77    146.63 o 
   7  21   0      132.65       82.65    105.83 o 
   8  21   0     7881.82     8776.80    271.95 o 
   9  21   0      217.13      166.48    140.30 o 
  10  21   0     4817.85     5314.47    425.78 o 
   0  22   0    20084.03    19217.32    471.89 o 
   1  22   0      201.59       -9.65    112.84 o 
   2  22   0    19290.52    19830.56    395.73 o 
   3  22   0      163.84       58.39    115.68 o 
   4  22   0    14607.88    15282.58    419.24 o 
   5  22   0      550.92      481.45    120.28 o 
   6  22   0     1104.96      956.87    121.29 o 
   7  22   0     1382.43     1420.85    133.34 o 
   1  23   0       60.97      -29.95    142.73 o 
   2  23   0      651.77      872.99    151.58 o 
   3  23   0        0.22      136.57    137.98 o 
   1   0   1      170.18      205.13     10.51 o 
   2   0   1      658.71      692.27     15.23 o 
   3   0   1      254.22      306.43     11.53 o 
   4   0   1      148.86      155.88     13.39 o 
   5   0   1      566.11      612.76     16.85 o 
   6   0   1     1511.12     1342.55     24.44 o 
   7   0   1     6195.49     6462.66     54.65 o 
   8   0   1      118.72      128.66     13.79 o 
   9   0   1      963.23     1082.61     23.74 o 
  10   0   1     1876.95     1845.29     29.62 o 
  11   0   1     2431.64     2474.46     98.73 o 
  12   0   1       75.82       48.05     55.13 o 
  13   0   1     1439.29     1513.55    140.68 o 
  14   0   1       83.64       22.39     76.71 o 
  15   0   1     1289.82     1282.57     81.44 o 
  16   0   1      930.26      781.91     87.87 o 
  17   0   1      105.75      168.23     77.82 o 
  18   0   1     1251.76     1397.33    115.21 o 
  19   0   1       26.52      -92.61     92.61 o 
  20   0   1      746.22      641.60    138.49 o 
  21   0   1      173.87      -44.38    157.74 o 
  22   0   1      130.86      102.98    148.66 o 
  23   0   1      732.18      864.43    185.72 o 
 -23   1   1    10531.30    10597.25    378.86 o 
 -22   1   1    13541.69    12918.34    574.19 o 
 -21   1   1    16277.38    16465.46    501.95 o 
 -20   1   1    20417.87    20642.01    549.52 o 
 -19   1   1    14637.38    15324.70    564.15 o 
 -18   1   1    13686.60    13720.36    254.08 o 
 -17   1   1     5419.84     5504.75    163.58 o 
 -16   1   1     2748.17     2751.45    111.63 o 
 -15   1   1      201.92      147.11     59.88 o 
 -14   1   1     2908.69     3418.09    130.21 o 
 -13   1   1     8934.43     9562.91    144.76 o 
 -12   1   1    30552.33    30808.49    344.92 o 
 -11   1   1    42115.23    42834.33    473.72 o 
 -10   1   1    78231.99    78054.90    615.33 o 
  -9   1   1    92418.38    92812.77    853.83 o 
  -8   1   1    88605.67    87640.16    802.94 o 
  -7   1   1   102581.85   103124.65    769.95 o 
  -6   1   1    67869.93    66988.63    464.48 o 
  -5   1   1    75202.28    76128.61    523.52 o 
  -4   1   1    51627.99    52370.93    401.36 o 
  -3   1   1    20693.40    21247.97    177.05 o 
  -2   1   1    26093.51    27179.42    209.02 o 
  -1   1   1    12018.23    12509.60    107.61 o 
   0   1   1      141.36      196.05     13.76 o 
   1   1   1    12027.54    12239.68    111.55 o 
   2   1   1    26061.71    27012.08    220.09 o 
   3   1   1    20685.10    21309.36    146.11 o 
   4   1   1    51557.47    52946.63    337.79 o 
   5   1   1    75277.40    75377.70    498.42 o 
   6   1   1    67944.09    66520.33    485.70 o 
   7   1   1   102596.17   102606.59    984.73 o 
   8   1   1    88412.53    88666.73    756.81 o 
   9   1   1    92495.82    94347.12    804.45 o 
  10   1   1    78256.74    78720.40    649.89 o 
  11   1   1    42067.88    43526.39    501.49 o 
  12   1   1    30530.28    31226.83    476.40 o 
  13   1   1     8954.56     9414.68    161.73 o 
  14   1   1     2921.41     3297.05    116.07 o 
  15   1   1      201.99      244.10     65.12 o 
  16   1   1     2755.75     2715.97    128.28 o 
  17   1   1     5416.50     5680.37    183.95 o 
  18   1   1    13703.89    13554.83    297.40 o 
  19   1   1    14645.97    15013.06    331.62 o 
  20   1   1    20419.47    21063.84    470.58 o 
  21   1   1    16276.58    16986.16    441.18 o 
  22   1   1    13578.03    14355.89    420.08 o 
  23   1   1    10531.50    11236.15    387.78 o 
 -23   2   1      386.85      416.94    166.08 o 
 -22   2   1      119.34        7.76    174.24 o 
 -21   2   1      257.01      293.63    254.80 o 
 -20   2   1     1525.38     1575.78    205.82 o 
 -19   2   1     1085.30     1252.46    130.30 o 
 -18   2   1     1224.99     1138.44    111.91 o 
 -17   2   1     1118.15     1088.15     95.91 o 
 -16   2   1     2651.44     2584.07    103.58 o 
 -15   2   1     3989.33     4143.27    118.38 o 
 -14   2   1     6582.29     6931.31    173.49 o 
 -13   2   1    10119.59    10538.49    164.11 o 
 -12   2   1     7272.65     7502.56    197.53 o 
 -11   2   1     2311.57     2490.97     83.98 o 
 -10   2   1      358.42      451.41     36.99 o 
  -9   2   1     4474.11     4669.77    136.76 o 
  -8   2   1     2304.64     2513.31     63.87 o 
  -7   2   1     8562.41     9561.18    123.36 o 
  -6   2   1     3256.47     3441.67     60.39 o 
  -5   2   1     1598.11     1645.68     37.96 o 
  -4   2   1     4615.81     4698.28     46.95 o 
  -3   2   1     5831.78     5880.16     52.96 o 
  -2   2   1    15971.12    16638.46    126.53 o 
  -1   2   1    14045.83    14636.04    138.66 o 
   0   2   1    10228.19    10858.97    102.18 o 
   1   2   1    14073.36    14317.79    121.76 o 
   2   2   1    16006.81    16364.73    170.41 o 
   3   2   1     5845.65     5852.38     55.34 o 
   4   2   1     4570.97     4834.24     57.24 o 
   5   2   1     1553.99     1612.06     31.28 o 
   6   2   1     3288.24     3470.11     71.05 o 
   7   2   1     8481.43     9551.74    114.90 o 
   8   2   1     2294.17     2409.08     59.42 o 
   9   2   1     4482.99     4778.32    107.35 o 
  10   2   1      378.39      432.62     34.18 o 
  11   2   1     2311.37     2480.27     87.54 o 
  12   2   1     7279.76     7440.54    139.28 o 
  13   2   1    10106.19    10202.08    196.65 o 
  14   2   1     6572.19     6715.38    197.46 o 
  15   2   1     3990.65     4105.43    133.64 o 
  16   2   1     2643.28     2456.95    163.81 o 
  17   2   1     1124.86     1222.36    118.50 o 
  18   2   1     1206.62     1220.46    122.83 o 
  19   2   1     1088.54      910.79    118.44 o 
  20   2   1     1530.52     1718.24    159.10 o 
  21   2   1      258.14      339.99    142.43 o 
  22   2   1      118.99      194.63    151.36 o 
  23   2   1      383.76      347.92    162.25 o 
 -22   3   1    12806.11    13015.23    463.31 o 
 -21   3   1    11796.96    11813.42    432.79 o 
 -20   3   1    15540.30    16148.50    483.31 o 
 -19   3   1     8398.57     8995.50    261.81 o 
 -18   3   1    10037.68    10372.43    242.70 o 
 -17   3   1     2818.48     3034.43    131.52 o 
 -16   3   1     1084.59     1321.22     82.71 o 
 -15   3   1      199.65      118.09     43.49 o 
 -14   3   1      269.13      382.48     52.41 o 
 -13   3   1     5087.86     5621.57    131.14 o 
 -12   3   1    18432.36    18498.16    256.77 o 
 -11   3   1    49868.00    50329.30    626.31 o 
 -10   3   1    77634.00    79386.73    722.88 o 
  -9   3   1    74291.64    74799.38    630.93 o 
  -8   3   1   110031.20   110214.32    906.46 o 
  -7   3   1    52588.76    52155.01    507.77 o 
  -6   3   1   128493.18   125278.45    834.96 o 
  -5   3   1    37391.51    36033.63    224.13 o 
  -4   3   1   117655.78   116991.94    698.74 o 
  -3   3   1    45183.20    45094.66    290.90 o 
  -2   3   1     6529.33     6615.13     62.06 o 
  -1   3   1     1137.76     1186.65     27.42 o 
   0   3   1     2076.85     2090.69     38.91 o 
   1   3   1     1133.77     1141.40     27.02 o 
   2   3   1     6515.87     6506.22     74.59 o 
   3   3   1    45165.60    45180.73    311.68 o 
   4   3   1   117761.54   117262.17    743.34 o 
   5   3   1    37387.61    36167.26    238.58 o 
   6   3   1   128347.23   125391.81    861.93 o 
   7   3   1    52687.67    52123.84    449.35 o 
   8   3   1   110101.41   111007.52    957.85 o 
   9   3   1    74246.95    75125.95    629.78 o 
  10   3   1    77490.93    77983.57    698.68 o 
  11   3   1    49890.47    50664.84    555.93 o 
  12   3   1    18477.27    18832.24    396.02 o 
  13   3   1     5093.86     5415.37    112.60 o 
  14   3   1      278.53      412.13     51.96 o 
  15   3   1      203.22      202.42     47.84 o 
  16   3   1     1091.63     1149.48     98.61 o 
  17   3   1     2822.52     3026.98    155.24 o 
  18   3   1    10048.32    10131.14    239.49 o 
  19   3   1     8400.02     8339.16    226.61 o 
  20   3   1    15567.94    15413.74    396.36 o 
  21   3   1    11794.43    12059.52    329.85 o 
  22   3   1    12807.87    12736.40    397.03 o 
 -22   4   1     1180.06     1069.46    222.99 o 
 -21   4   1      607.42      532.70    185.12 o 
 -20   4   1     3026.73     2984.11    247.52 o 
 -19   4   1     2912.62     3139.59    178.61 o 
 -18   4   1     3959.48     3982.78    190.71 o 
 -17   4   1     4811.31     5087.55    162.70 o 
 -16   4   1     5750.19     5763.11    112.50 o 
 -15   4   1     7468.08     7516.05    123.89 o 
 -14   4   1    12459.14    12725.21    162.28 o 
 -13   4   1     8903.73     9064.80    184.13 o 
 -12   4   1     6718.22     6789.65    140.23 o 
 -11   4   1     8403.67     8698.93    147.00 o 
 -10   4   1     5267.21     5472.23    135.48 o 
  -9   4   1     3567.05     3570.54     71.31 o 
  -8   4   1      744.70      884.87     44.21 o 
  -7   4   1     1679.20     1753.90     31.11 o 
  -6   4   1     4234.62     4233.55     49.49 o 
  -5   4   1    11998.44    12261.22    100.09 o 
  -4   4   1    15634.55    15924.82    122.36 o 
  -3   4   1    59048.22    59763.34    396.21 o 
  -2   4   1    19695.39    19979.30    147.43 o 
  -1   4   1    12698.40    12532.28    126.84 o 
   0   4   1    34191.30    33430.37    543.39 o 
   1   4   1    12677.76    12738.23    151.32 o 
   2   4   1    19711.78    19841.95    184.66 o 
   3   4   1    59068.89    59858.51    462.67 o 
   4   4   1    15603.71    15803.53    129.17 o 
   5   4   1    12066.04    12294.87     97.90 o 
   6   4   1     4193.59     4122.58     49.25 o 
   7   4   1     1652.12     1744.20     35.05 o 
   8   4   1      759.63      812.29     59.15 o 
   9   4   1     3555.74     3759.13     72.64 o 
  10   4   1     5286.73     5475.31    123.24 o 
  11   4   1     8467.95     8734.55    191.78 o 
  12   4   1     6691.30     6541.95    179.82 o 
  13   4   1     8869.09     9107.93    143.96 o 
  14   4   1    12463.50    12517.94    173.59 o 
  15   4   1     7465.16     7358.24    133.92 o 
  16   4   1     5729.18     5742.95    126.59 o 
  17   4   1     4800.14     4815.93    177.71 o 
  18   4   1     3959.97     4168.26    172.57 o 
  19   4   1     2909.15     3049.67    156.89 o 
  20   4   1     3040.41     3348.33    190.18 o 
  21   4   1      616.00      543.92    140.28 o 
  22   4   1     1185.96     1413.79    191.58 o 
 -22   5   1     9406.23     9903.28    414.62 o 
 -21   5   1     7352.24     7470.04    368.33 o 
 -20   5   1    10508.29    10847.10    434.97 o 
 -19   5   1     6126.82     6428.55    231.84 o 
 -18   5   1     4918.27     5311.45    190.90 o 
 -17   5   1     3544.48     3948.97    129.74 o 
 -16   5   1      387.70      440.79     54.98 o 
 -15   5   1      282.28      338.11     53.03 o 
 -14   5   1     1320.59     1401.36     67.80 o 
 -13   5   1     2976.65     3114.59     92.24 o 
 -12   5   1    13955.53    14422.86    187.85 o 
 -11   5   1    26559.68    25953.95    294.23 o 
 -10   5   1    54067.36    54673.44    565.24 o 
  -9   5   1    47801.25    49431.55    432.45 o 
  -8   5   1    81909.73    83250.41    494.71 o 
  -7   5   1    39246.64    39079.88    258.37 o 
  -6   5   1    85275.23    86143.11    548.21 o 
  -5   5   1    41694.91    41053.40    288.74 o 
  -4   5   1    40444.86    38927.16    331.42 o 
  -3   5   1    29110.67    29925.41    211.88 o 
  -2   5   1     2291.79     2323.69     46.01 o 
  -1   5   1    12095.39    11960.62    114.64 o 
   0   5   1     1868.63     1850.72     43.33 o 
   1   5   1    12114.00    12035.28    134.89 o 
   2   5   1     2203.39     2175.09     42.97 o 
   3   5   1    29088.63    29263.72    223.27 o 
   4   5   1    40456.29    38896.16    284.29 o 
   5   5   1    41693.88    41084.17    301.74 o 
   6   5   1    85413.05    85732.95    547.19 o 
   7   5   1    39200.55    39112.15    277.57 o 
   8   5   1    81841.20    82789.84    528.18 o 
   9   5   1    47770.41    49185.54    400.31 o 
  10   5   1    54145.39    54958.27    606.26 o 
  11   5   1    26527.87    25960.59    309.22 o 
  12   5   1    13896.83    14070.56    207.55 o 
  13   5   1     3007.84     3332.10     98.63 o 
  14   5   1     1321.16     1410.20     67.13 o 
  15   5   1      286.41      307.74     50.36 o 
  16   5   1      388.64      332.23     63.54 o 
  17   5   1     3543.07     3222.42    114.00 o 
  18   5   1     4922.43     5076.98    190.36 o 
  19   5   1     6119.27     5941.02    309.22 o 
  20   5   1    10501.12    10981.81    270.79 o 
  21   5   1     7353.93     7282.89    349.51 o 
  22   5   1     9407.68     9487.90    419.49 o 
 -22   6   1     1002.31      829.39    202.72 o 
 -21   6   1     1475.65     1825.40    228.61 o 
 -20   6   1     3838.26     3749.25    273.53 o 
 -19   6   1     4934.40     4776.42    211.42 o 
 -18   6   1     7314.48     7076.72    238.76 o 
 -17   6   1    10492.21    10516.57    199.14 o 
 -16   6   1    14461.53    14101.53    185.29 o 
 -15   6   1    15096.99    15109.31    188.90 o 
 -14   6   1    15343.70    15309.95    187.25 o 
 -13   6   1    11308.75    10895.40    145.57 o 
 -12   6   1    11319.17    11468.01    152.91 o 
 -11   6   1    11925.08    11978.56    168.91 o 
 -10   6   1     8887.61     8842.60    157.70 o 
  -9   6   1     6458.20     6464.72     68.73 o 
  -8   6   1     2182.18     2443.30     45.19 o 
  -7   6   1     1369.89     1440.98     38.07 o 
  -6   6   1     1415.81     1410.77     39.05 o 
  -5   6   1    26975.84    27374.91    203.22 o 
  -4   6   1    22991.29    23103.01    171.95 o 
  -3   6   1    62471.19    62769.75    425.66 o 
  -2   6   1    44718.18    43268.08    317.68 o 
  -1   6   1    15057.20    14211.55    139.34 o 
   0   6   1    98212.88    92189.53    679.24 o 
   1   6   1    14984.77    14227.40    128.83 o 
   2   6   1    44795.95    42852.96    293.72 o 
   3   6   1    62484.52    62522.38    463.60 o 
   4   6   1    22973.74    22999.02    189.67 o 
   5   6   1    26997.56    26766.97    219.89 o 
   6   6   1     1399.13     1405.87     55.94 o 
   7   6   1     1357.67     1437.22     40.44 o 
   8   6   1     2181.13     2460.92     48.10 o 
   9   6   1     6488.23     6570.78     78.65 o 
  10   6   1     8895.04     8696.51    155.96 o 
  11   6   1    11900.75    11522.53    175.46 o 
  12   6   1    11359.57    11397.25    168.43 o 
  13   6   1    11339.48    11248.68    171.43 o 
  14   6   1    15326.01    15175.80    207.86 o 
  15   6   1    15033.51    15199.18    196.05 o 
  16   6   1    14452.19    14250.24    207.33 o 
  17   6   1    10464.35    10403.32    191.13 o 
  18   6   1     7303.75     7305.81    230.12 o 
  19   6   1     4923.37     5187.28    217.64 o 
  20   6   1     3833.66     4033.39    202.22 o 
  21   6   1     1475.38     2051.91    227.27 o 
  22   6   1     1005.96     1069.49    183.32 o 
 -22   7   1     5455.33     5851.37    434.07 o 
 -21   7   1     3642.62     3415.25    339.50 o 
 -20   7   1     6275.82     7098.77    296.24 o 
 -19   7   1     4957.94     5153.94    227.46 o 
 -18   7   1     2994.61     3100.22    120.70 o 
 -17   7   1     3637.53     3641.15    113.95 o 
 -16   7   1      946.31      993.19     69.80 o 
 -15   7   1     1272.11     1321.67     72.89 o 
 -14   7   1     4498.85     4351.44    104.75 o 
 -13   7   1     3239.85     3487.12     91.99 o 
 -12   7   1    13701.64    13778.25    165.21 o 
 -11   7   1     3931.26     4207.29    101.76 o 
 -10   7   1    23992.39    24677.49    243.32 o 
  -9   7   1    23427.15    23602.98    187.58 o 
  -8   7   1    44276.32    45388.23    328.97 o 
  -7   7   1    39554.63    40078.57    277.27 o 
  -6   7   1    37090.97    38505.99    293.26 o 
  -5   7   1    22588.96    22978.67    187.04 o 
  -4   7   1     8214.83     8037.55     90.29 o 
  -3   7   1    24890.84    24342.95    283.59 o 
  -2   7   1     4758.73     4563.72     77.51 o 
  -1   7   1     8974.47     9150.48    120.23 o 
   0   7   1     4001.10     3840.00     76.26 o 
   1   7   1     8991.32     9006.33    112.26 o 
   2   7   1     4718.94     4518.63     73.05 o 
   3   7   1    24907.27    24471.56    203.85 o 
   4   7   1     8204.74     7907.79    117.53 o 
   5   7   1    22562.54    22936.13    201.66 o 
   6   7   1    37138.43    38677.55    319.79 o 
   7   7   1    39563.09    40029.17    276.93 o 
   8   7   1    44313.68    45507.98    330.77 o 
   9   7   1    23410.97    23349.61    190.28 o 
  10   7   1    23970.67    24468.10    250.53 o 
  11   7   1     3932.53     4239.11    114.59 o 
  12   7   1    13708.95    13751.88    203.86 o 
  13   7   1     3239.97     3115.55    102.40 o 
  14   7   1     4457.45     4398.48    122.00 o 
  15   7   1     1283.73     1238.99     78.56 o 
  16   7   1      952.69     1005.98     79.84 o 
  17   7   1     3648.84     3423.59    134.13 o 
  18   7   1     2999.63     3151.48    129.90 o 
  19   7   1     4951.63     5349.77    221.14 o 
  20   7   1     6277.56     6508.34    243.27 o 
  21   7   1     3633.18     4060.68    290.61 o 
  22   7   1     5459.19     6009.88    347.34 o 
 -21   8   1     1550.73     1706.45    286.52 o 
 -20   8   1     4526.79     4888.98    303.43 o 
 -19   8   1     6005.08     5695.27    182.93 o 
 -18   8   1     9528.08     9450.60    204.86 o 
 -17   8   1    14711.13    14823.05    213.07 o 
 -16   8   1    23026.89    23010.67    260.42 o 
 -15   8   1    23788.05    23141.00    254.96 o 
 -14   8   1    27751.60    27490.25    269.69 o 
 -13   8   1    30658.81    30628.22    287.78 o 
 -12   8   1    16559.86    16703.90    188.92 o 
 -11   8   1    12200.78    11841.79    129.09 o 
 -10   8   1     7105.58     7360.94     95.19 o 
  -9   8   1     6422.95     6691.36     92.32 o 
  -8   8   1     2701.79     2807.82     64.59 o 
  -7   8   1     2938.48     3092.38     71.64 o 
  -6   8   1     3078.58     3276.11     81.80 o 
  -5   8   1     9853.68     9822.55    143.62 o 
  -4   8   1    15063.75    14039.21    125.63 o 
  -3   8   1    37397.95    36551.02    270.99 o 
  -2   8   1    74055.25    69100.09    464.83 o 
  -1   8   1    33157.24    29787.25    256.76 o 
   0   8   1    65692.96    59177.72    434.39 o 
   1   8   1    33093.18    29415.17    243.47 o 
   2   8   1    74074.13    69243.30    480.32 o 
   3   8   1    37363.50    36175.46    259.28 o 
   4   8   1    15084.27    14011.33    128.93 o 
   5   8   1     9818.67     9933.03    110.94 o 
   6   8   1     3069.46     3315.55     76.86 o 
   7   8   1     2910.63     3097.13     97.92 o 
   8   8   1     2705.90     2877.21     82.55 o 
   9   8   1     6389.59     6621.77     97.62 o 
  10   8   1     7131.77     7497.93    102.30 o 
  11   8   1    12190.67    11915.51    130.68 o 
  12   8   1    16611.88    16331.38    202.66 o 
  13   8   1    30572.03    29328.84    321.53 o 
  14   8   1    27783.51    27463.93    310.11 o 
  15   8   1    23779.43    23624.94    303.01 o 
  16   8   1    23013.82    22550.55    301.46 o 
  17   8   1    14684.63    14916.82    268.74 o 
  18   8   1     9516.18     9151.03    205.56 o 
  19   8   1     6004.93     5952.68    175.36 o 
  20   8   1     4528.75     4597.26    220.31 o 
  21   8   1     1550.01     1735.84    194.02 o 
 -21   9   1      968.95      796.25    417.21 o 
 -20   9   1     1467.32     1527.87    213.79 o 
 -19   9   1     1072.00      927.02    101.51 o 
 -18   9   1     2301.95     2317.18    123.01 o 
 -17   9   1     1664.63     1909.55    105.04 o 
 -16   9   1      305.52      244.03     82.52 o 
 -15   9   1      186.94      154.09     60.65 o 
 -14   9   1     1957.41     2054.13     84.83 o 
 -13   9   1      457.37      488.59     77.51 o 
 -12   9   1     6957.10     7085.83    134.12 o 
 -11   9   1     3771.29     3775.73     72.76 o 
 -10   9   1     8059.71     8110.27    103.36 o 
  -9   9   1     6753.96     6494.41     89.70 o 
  -8   9   1    14348.50    14950.32    155.20 o 
  -7   9   1    16664.18    16511.82    175.11 o 
  -6   9   1    15450.39    15095.74    153.72 o 
  -5   9   1    10810.50    11309.86    114.11 o 
  -4   9   1     9687.18     9539.34    104.53 o 
  -3   9   1     3462.15     3543.06     72.51 o 
  -2   9   1     3387.85     3284.29     76.07 o 
  -1   9   1     2898.62     2931.05     79.43 o 
   0   9   1      760.35      728.08     45.84 o 
   1   9   1     2904.48     3068.13     73.79 o 
   2   9   1     3387.97     3462.48     82.36 o 
   3   9   1     3448.10     3522.35     69.23 o 
   4   9   1     9721.15     9726.57    113.03 o 
   5   9   1    10801.23    11545.29    127.94 o 
   6   9   1    15460.58    15265.48    167.62 o 
   7   9   1    16673.33    16608.27    168.29 o 
   8   9   1    14344.76    14854.71    157.34 o 
   9   9   1     6787.24     6872.34     98.73 o 
  10   9   1     8076.57     8155.89    118.52 o 
  11   9   1     3778.85     3601.15     87.97 o 
  12   9   1     6952.00     7018.62    134.20 o 
  13   9   1      467.93      374.97     63.55 o 
  14   9   1     1964.27     1872.70     96.86 o 
  15   9   1      188.06      170.38     67.49 o 
  16   9   1      309.87      347.27     73.47 o 
  17   9   1     1675.25     1754.94    103.44 o 
  18   9   1     2301.30     2441.41    127.94 o 
  19   9   1     1064.24     1140.15    107.03 o 
  20   9   1     1466.88     1532.27    183.78 o 
  21   9   1      963.08      853.93    173.84 o 
 -20  10   1     4258.07     4049.94    191.31 o 
 -19  10   1     7012.55     7333.77    201.82 o 
 -18  10   1    13545.97    13513.82    256.51 o 
 -17  10   1    14200.95    13555.77    234.47 o 
 -16  10   1    23418.45    23377.49    298.53 o 
 -15  10   1    26058.87    25583.85    280.75 o 
 -14  10   1    27670.22    26845.96    285.53 o 
 -13  10   1    26213.93    25606.92    272.46 o 
 -12  10   1    20584.96    20876.99    295.64 o 
 -11  10   1    14762.97    14994.52    165.89 o 
 -10  10   1     6008.76     6240.89     97.32 o 
  -9  10   1     2359.70     2462.82     68.06 o 
  -8  10   1      359.24      351.30     41.79 o 
  -7  10   1     1978.25     2021.78     63.80 o 
  -6  10   1     5728.04     5693.73    107.43 o 
  -5  10   1    18063.11    17726.91    163.01 o 
  -4  10   1    27170.45    26740.16    216.48 o 
  -3  10   1    31270.59    29349.71    240.60 o 
  -2  10   1    45232.03    42300.62    398.33 o 
  -1  10   1    50081.49    46841.68    346.93 o 
   0  10   1    67672.55    63809.01    433.26 o 
   1  10   1    50127.48    46694.62    344.14 o 
   2  10   1    45228.96    42555.38    341.18 o 
   3  10   1    31233.39    29765.99    250.63 o 
   4  10   1    27175.55    26954.24    313.48 o 
   5  10   1    18034.14    17479.49    182.36 o 
   6  10   1     5722.51     5697.53    106.04 o 
   7  10   1     1976.41     2049.90     68.91 o 
   8  10   1      361.14      394.35     49.45 o 
   9  10   1     2386.66     2385.82     65.96 o 
  10  10   1     6001.48     6515.83    103.70 o 
  11  10   1    14728.47    14973.75    158.19 o 
  12  10   1    20614.77    21245.52    265.34 o 
  13  10   1    26169.28    25900.80    388.91 o 
  14  10   1    27714.22    27250.12    340.11 o 
  15  10   1    26020.26    25239.71    467.94 o 
  16  10   1    23427.99    23322.69    303.06 o 
  17  10   1    14214.97    14342.00    243.91 o 
  18  10   1    13573.21    13484.94    257.45 o 
  19  10   1     7007.68     7252.81    203.68 o 
  20  10   1     4271.18     4424.15    171.56 o 
 -20  11   1       72.91      -81.28    115.70 o 
 -19  11   1      344.37      275.56    102.39 o 
 -18  11   1      107.59      128.58     92.57 o 
 -17  11   1      355.36      559.82     93.00 o 
 -16  11   1      476.18      627.97     90.06 o 
 -15  11   1      287.85      334.56     69.23 o 
 -14  11   1      465.44      437.57     73.84 o 
 -13  11   1      299.70      292.98     62.98 o 
 -12  11   1     1358.24     1216.82     70.04 o 
 -11  11   1     1081.49     1112.06     54.69 o 
 -10  11   1     1994.88     2006.75     68.19 o 
  -9  11   1     2372.00     2477.47    101.87 o 
  -8  11   1      393.33      430.98     47.48 o 
  -7  11   1     1679.37     1867.87     61.20 o 
  -6  11   1      496.57      468.91     45.84 o 
  -5  11   1     2124.98     2091.65     70.89 o 
  -4  11   1     2007.79     2218.15     67.89 o 
  -3  11   1     1944.37     1891.86     67.64 o 
  -2  11   1      301.49      360.29     47.25 o 
  -1  11   1     2029.61     1947.37     66.63 o 
   0  11   1     1260.40     1260.11     56.23 o 
   1  11   1     2000.68     1944.46     63.13 o 
   2  11   1      297.83      351.82     49.26 o 
   3  11   1     1949.95     1941.93     65.65 o 
   4  11   1     2008.81     2157.44     69.00 o 
   5  11   1     2125.50     2091.52     79.46 o 
   6  11   1      492.01      414.61     56.41 o 
   7  11   1     1682.80     1857.49     69.77 o 
   8  11   1      413.65      512.01     49.66 o 
   9  11   1     2374.69     2335.73     73.36 o 
  10  11   1     2004.80     2053.17     75.60 o 
  11  11   1     1086.59      973.42     54.73 o 
  12  11   1     1369.14     1391.76     82.21 o 
  13  11   1      301.17      254.40     71.09 o 
  14  11   1      468.03      483.85     76.81 o 
  15  11   1      290.33      446.93     79.60 o 
  16  11   1      478.71      532.31     81.80 o 
  17  11   1      352.64      506.50     92.80 o 
  18  11   1      103.50      112.44     89.46 o 
  19  11   1      336.46      423.40     98.34 o 
  20  11   1       68.58       94.31     96.55 o 
 -19  12   1     5235.40     5073.11    198.67 o 
 -18  12   1    13376.40    14292.93    297.23 o 
 -17  12   1    17005.66    16536.44    290.80 o 
 -16  12   1    21115.85    21226.64    327.91 o 
 -15  12   1    19454.34    19336.94    270.16 o 
 -14  12   1    24257.12    23931.62    303.73 o 
 -13  12   1    13393.47    13011.40    209.31 o 
 -12  12   1    17231.80    16763.99    217.00 o 
 -11  12   1    10745.09    10438.80    135.36 o 
 -10  12   1    16362.44    16151.95    176.39 o 
  -9  12   1     2316.15     2494.04     76.68 o 
  -8  12   1      508.04      627.94     51.29 o 
  -7  12   1     6763.32     6324.88    101.71 o 
  -6  12   1     6630.37     6711.21    106.18 o 
  -5  12   1    19535.67    19162.57    196.91 o 
  -4  12   1    30908.46    29463.29    299.21 o 
  -3  12   1    33109.15    32279.24    303.96 o 
  -2  12   1    53747.60    51141.58    449.87 o 
  -1  12   1    36415.28    35004.49    309.08 o 
   0  12   1    72231.45    70063.83    517.46 o 
   1  12   1    36445.86    34933.75    299.31 o 
   2  12   1    53789.05    51726.76    417.05 o 
   3  12   1    33150.98    32231.57    356.37 o 
   4  12   1    30915.62    29622.63    288.36 o 
   5  12   1    19554.70    19025.46    226.15 o 
   6  12   1     6636.30     6531.60    127.49 o 
   7  12   1     6810.94     6635.65    132.10 o 
   8  12   1      499.32      586.42     50.78 o 
   9  12   1     2326.12     2298.23     71.35 o 
  10  12   1    16400.54    16466.71    178.99 o 
  11  12   1    10772.13    10537.96    138.44 o 
  12  12   1    17223.10    16766.73    206.41 o 
  13  12   1    13378.06    13720.38    296.82 o 
  14  12   1    24277.64    24034.23    387.01 o 
  15  12   1    19437.70    19102.62    286.93 o 
  16  12   1    21134.75    21338.43    333.20 o 
  17  12   1    16998.61    16680.52    329.57 o 
  18  12   1    13378.02    13125.70    272.40 o 
  19  12   1     5243.46     5396.67    206.25 o 
 -19  13   1      335.43      416.56    114.36 o 
 -18  13   1      525.79      547.25    105.16 o 
 -17  13   1      537.05      463.72     97.58 o 
 -16  13   1       68.29      157.29     89.91 o 
 -15  13   1      567.30      580.54     92.89 o 
 -14  13   1      216.13      157.36     72.84 o 
 -13  13   1      307.84      342.51     74.48 o 
 -12  13   1      278.91      413.62     60.53 o 
 -11  13   1      203.37      161.13     57.82 o 
 -10  13   1     1948.55     1964.93     73.93 o 
  -9  13   1      154.30      115.56     47.60 o 
  -8  13   1     2655.51     2488.19     73.64 o 
  -7  13   1      283.91      278.92     50.87 o 
  -6  13   1     3578.49     3408.01     88.05 o 
  -5  13   1      625.65      642.84     61.01 o 
  -4  13   1     2633.44     2447.47     91.58 o 
  -3  13   1     1329.48     1171.68     84.10 o 
  -2  13   1     1413.55     1434.35     74.67 o 
  -1  13   1      916.04     1055.95     66.64 o 
   0  13   1      939.07     1033.23     64.34 o 
   1  13   1      934.40     1053.16     68.87 o 
   2  13   1     1416.68     1427.53     74.95 o 
   3  13   1     1320.68     1388.09     82.18 o 
   4  13   1     2626.02     2648.24     95.35 o 
   5  13   1      646.99      530.27     62.97 o 
   6  13   1     3578.49     3397.57     96.45 o 
   7  13   1      291.59      324.20     60.82 o 
   8  13   1     2660.12     2596.73     78.71 o 
   9  13   1      151.83      207.65     51.66 o 
  10  13   1     1950.56     1936.29     80.48 o 
  11  13   1      203.73      181.52     49.00 o 
  12  13   1      274.18      313.44     52.24 o 
  13  13   1      304.13      336.19     80.50 o 
  14  13   1      214.45      213.48     79.80 o 
  15  13   1      572.54      731.36    108.06 o 
  16  13   1       68.47      245.98     92.14 o 
  17  13   1      542.55      434.69    106.20 o 
  18  13   1      525.56      353.62    108.94 o 
  19  13   1      337.82      289.53    111.48 o 
 -18  14   1    11053.13    11319.16    258.15 o 
 -17  14   1    14210.57    14537.92    359.82 o 
 -16  14   1    21163.98    21615.16    348.91 o 
 -15  14   1    17161.62    17163.53    301.27 o 
 -14  14   1    17454.66    17120.01    272.14 o 
 -13  14   1    10701.37    10914.45    203.34 o 
 -12  14   1    18734.45    18528.00    216.87 o 
 -11  14   1     8600.07     8383.63    132.40 o 
 -10  14   1     9050.77     8935.79    136.94 o 
  -9  14   1     2912.49     2806.78     94.82 o 
  -8  14   1     2084.64     2182.35     77.13 o 
  -7  14   1     2687.59     2592.70     82.42 o 
  -6  14   1     9099.54     8677.84    141.84 o 
  -5  14   1    13430.25    13153.80    168.72 o 
  -4  14   1    19415.76    19455.46    235.71 o 
  -3  14   1    19006.84    18716.14    217.42 o 
  -2  14   1    49502.97    47245.68    424.11 o 
  -1  14   1    26309.20    25342.79    228.52 o 
   0  14   1    64480.44    62844.95    455.57 o 
   1  14   1    26319.07    25224.92    247.97 o 
   2  14   1    49507.68    47554.19    392.00 o 
   3  14   1    19049.15    18850.25    210.53 o 
   4  14   1    19479.77    19112.20    203.69 o 
   5  14   1    13462.73    13458.88    167.56 o 
   6  14   1     9090.46     8715.52    133.33 o 
   7  14   1     2713.27     2863.53     87.29 o 
   8  14   1     2108.14     2145.84     73.10 o 
   9  14   1     2903.31     3007.67     93.73 o 
  10  14   1     9077.43     9221.32    153.58 o 
  11  14   1     8589.76     8487.07    181.31 o 
  12  14   1    18743.06    18279.56    221.54 o 
  13  14   1    10721.13    10636.39    232.04 o 
  14  14   1    17456.52    17618.91    323.66 o 
  15  14   1    17127.51    17476.96    304.02 o 
  16  14   1    21135.21    21405.55    349.41 o 
  17  14   1    14228.58    14375.60    309.81 o 
  18  14   1    11027.70    11193.55    285.50 o 
 -17  15   1      839.99      894.52    117.29 o 
 -16  15   1       21.40      -22.39     93.09 o 
 -15  15   1     1094.12     1334.58    118.97 o 
 -14  15   1       14.76        7.16     77.99 o 
 -13  15   1      458.01      482.51     93.32 o 
 -12  15   1     1177.55     1294.91     84.95 o 
 -11  15   1     2433.48     2550.05    110.98 o 
 -10  15   1     3694.99     3648.88    109.67 o 
  -9  15   1     3661.60     3770.01    111.97 o 
  -8  15   1     4441.28     4426.82    106.54 o 
  -7  15   1     1299.29     1374.28     71.78 o 
  -6  15   1     6320.87     6245.56    125.29 o 
  -5  15   1     3386.54     3517.20    100.18 o 
  -4  15   1     6572.19     6225.36    126.09 o 
  -3  15   1     1699.18     1724.45     84.25 o 
  -2  15   1     1269.26     1292.73     75.38 o 
  -1  15   1     2338.74     2240.50     79.88 o 
   0  15   1      815.34      857.11     62.91 o 
   1  15   1     2333.90     2296.07     99.38 o 
   2  15   1     1283.29     1213.19     77.54 o 
   3  15   1     1705.96     1803.34     81.80 o 
   4  15   1     6579.66     6405.87    129.95 o 
   5  15   1     3391.08     3471.49     98.07 o 
   6  15   1     6322.23     6419.04    139.94 o 
   7  15   1     1299.31     1537.68     85.12 o 
   8  15   1     4444.03     4621.62    119.76 o 
   9  15   1     3644.10     3835.83    119.21 o 
  10  15   1     3697.32     3716.48    115.81 o 
  11  15   1     2436.71     2511.57    105.26 o 
  12  15   1     1169.76     1107.89     79.68 o 
  13  15   1      445.83      586.74    104.77 o 
  14  15   1       13.37      -87.98     87.98 o 
  15  15   1     1093.24     1081.39    123.92 o 
  16  15   1       22.51        6.39    104.28 o 
  17  15   1      855.24      571.13    156.42 o 
 -16  16   1    14177.77    14136.65    312.94 o 
 -15  16   1    11092.90    11272.71    279.45 o 
 -14  16   1    15550.68    15709.04    319.97 o 
 -13  16   1    10322.89    10798.25    262.06 o 
 -12  16   1     8941.03     9054.99    208.84 o 
 -11  16   1     5789.95     5643.12    133.66 o 
 -10  16   1     4253.01     4155.04    144.08 o 
  -9  16   1     1595.83     1627.03     86.80 o 
  -8  16   1     1109.30     1199.34     79.19 o 
  -7  16   1      917.91      989.92     71.85 o 
  -6  16   1     4825.01     4817.44    119.40 o 
  -5  16   1     5993.68     6145.44    130.80 o 
  -4  16   1    12491.73    12393.81    174.55 o 
  -3  16   1    12461.50    12544.59    183.70 o 
  -2  16   1    26488.84    26779.46    270.99 o 
  -1  16   1    22101.16    22061.48    240.84 o 
   0  16   1    38328.09    38145.04    313.68 o 
   1  16   1    22122.76    21833.71    249.89 o 
   2  16   1    26474.90    26700.39    271.08 o 
   3  16   1    12453.12    12286.49    176.10 o 
   4  16   1    12531.88    12682.71    170.51 o 
   5  16   1     6005.09     6111.65    132.66 o 
   6  16   1     4839.48     5006.44    118.20 o 
   7  16   1      926.46     1032.86     80.52 o 
   8  16   1     1092.50     1141.79     77.89 o 
   9  16   1     1586.38     1722.44     94.43 o 
  10  16   1     4247.52     4411.35    154.74 o 
  11  16   1     5789.36     5642.55    142.22 o 
  12  16   1     8946.19     8933.89    183.60 o 
  13  16   1    10308.10    10340.49    259.28 o 
  14  16   1    15531.22    15589.72    360.90 o 
  15  16   1    11095.41    11196.63    300.89 o 
  16  16   1    14157.35    15428.14    332.51 o 
 -15  17   1      955.68      943.74    132.05 o 
 -14  17   1      328.22      264.26    109.52 o 
 -13  17   1     1323.24     1326.81    135.07 o 
 -12  17   1     2354.40     2332.05    131.66 o 
 -11  17   1     2659.15     2608.37    114.40 o 
 -10  17   1     6886.02     6953.25    169.23 o 
  -9  17   1     6805.79     6948.94    220.19 o 
  -8  17   1     7532.92     7724.00    156.13 o 
  -7  17   1     7207.48     7343.13    146.12 o 
  -6  17   1     9597.72    10071.75    164.86 o 
  -5  17   1     5559.66     5557.43    131.66 o 
  -4  17   1     6099.14     6157.13    137.28 o 
  -3  17   1     5829.52     5939.27    135.99 o 
  -2  17   1     2561.81     2905.22    102.98 o 
  -1  17   1     2737.36     2719.52    100.14 o 
   0  17   1       85.59      157.13     71.62 o 
   1  17   1     2727.94     2761.30    101.78 o 
   2  17   1     2565.07     2735.16    100.98 o 
   3  17   1     5821.61     6022.45    137.01 o 
   4  17   1     6097.96     5991.41    132.20 o 
   5  17   1     5552.91     5446.66    126.87 o 
   6  17   1     9610.19     9775.90    171.38 o 
   7  17   1     7208.18     7316.46    146.45 o 
   8  17   1     7532.25     7736.89    154.26 o 
   9  17   1     6804.41     6624.44    159.66 o 
  10  17   1     6890.12     7229.61    169.70 o 
  11  17   1     2655.38     2607.00    127.15 o 
  12  17   1     2357.00     2354.19    143.80 o 
  13  17   1     1327.19     1574.92    154.94 o 
  14  17   1      326.57      327.24    113.52 o 
  15  17   1      946.93      926.25    133.72 o 
 -14  18   1     7695.21     7379.86    250.23 o 
 -13  18   1     4404.20     4695.22    267.61 o 
 -12  18   1     6240.48     6360.87    217.37 o 
 -11  18   1     3124.33     3296.38    166.74 o 
 -10  18   1     2213.07     2346.67    147.28 o 
  -9  18   1      241.60      203.69     81.00 o 
  -8  18   1      955.63     1026.65    102.29 o 
  -7  18   1      736.30      612.54     73.91 o 
  -6  18   1     2545.97     2563.27    105.06 o 
  -5  18   1     3603.77     3504.37    114.78 o 
  -4  18   1     7211.32     7425.19    151.25 o 
  -3  18   1     7355.87     7577.15    146.75 o 
  -2  18   1    13297.35    13265.29    194.86 o 
  -1  18   1    11432.25    11910.00    208.86 o 
   0  18   1    18533.63    18599.95    275.53 o 
   1  18   1    11421.50    11760.55    207.27 o 
   2  18   1    13287.55    13429.07    189.02 o 
   3  18   1     7366.75     7697.52    154.27 o 
   4  18   1     7206.66     7636.36    142.24 o 
   5  18   1     3606.72     3950.68    111.71 o 
   6  18   1     2555.10     2741.43    125.79 o 
   7  18   1      744.04      819.20     73.33 o 
   8  18   1      944.37     1052.85     95.99 o 
   9  18   1      243.96      376.17     93.83 o 
  10  18   1     2211.39     2293.58    147.83 o 
  11  18   1     3131.45     3336.37    168.36 o 
  12  18   1     6221.14     6397.18    217.75 o 
  13  18   1     4411.76     4559.13    237.91 o 
  14  18   1     7686.08     8041.42    286.78 o 
 -13  19   1     2067.86     1918.35    176.70 o 
 -12  19   1     4429.88     4483.75    195.75 o 
 -11  19   1     5032.50     4793.56    201.46 o 
 -10  19   1     6687.28     7254.47    430.98 o 
  -9  19   1     7461.36     7258.02    261.91 o 
  -8  19   1    12949.08    13131.31    297.51 o 
  -7  19   1    11708.14    12134.56    258.97 o 
  -6  19   1    10142.25    10763.20    287.81 o 
  -5  19   1     7155.53     6900.67    160.64 o 
  -4  19   1     6585.13     6490.71    156.19 o 
  -3  19   1     4934.34     4771.75    139.00 o 
  -2  19   1     1940.90     2058.60    108.04 o 
  -1  19   1     2327.91     2379.40    124.36 o 
   0  19   1      174.82      313.69     89.52 o 
   1  19   1     2315.77     2327.56    142.12 o 
   2  19   1     1942.30     1931.79    105.45 o 
   3  19   1     4926.91     4789.84    129.64 o 
   4  19   1     6587.31     6987.75    148.88 o 
   5  19   1     7157.66     7121.56    182.28 o 
   6  19   1    10155.73    10471.25    199.52 o 
   7  19   1    11707.75    11369.64    202.17 o 
   8  19   1    12940.35    13181.41    296.59 o 
   9  19   1     7487.90     6781.47    230.04 o 
  10  19   1     6669.60     6271.01    225.48 o 
  11  19   1     5041.12     5145.48    208.28 o 
  12  19   1     4439.74     4149.97    222.06 o 
  13  19   1     2078.97     2034.83    181.15 o 
 -11  20   1     1289.25     1310.60    140.38 o 
 -10  20   1     2076.77     1853.01    152.85 o 
  -9  20   1      263.05      290.60    112.71 o 
  -8  20   1      627.74      781.19    129.22 o 
  -7  20   1      342.61      231.82    113.27 o 
  -6  20   1      998.65      823.22    106.55 o 
  -5  20   1     1207.51     1297.06    114.57 o 
  -4  20   1     3048.00     2959.00    143.79 o 
  -3  20   1     2129.96     2079.98    135.60 o 
  -2  20   1     5787.53     5481.96    217.15 o 
  -1  20   1     2446.54     2272.49    176.11 o 
   0  20   1     6603.86     6488.67    234.45 o 
   1  20   1     2452.89     2275.14    149.04 o 
   2  20   1     5783.28     5712.06    236.49 o 
   3  20   1     2130.82     2147.77    151.80 o 
   4  20   1     3042.38     3063.39    136.97 o 
   5  20   1     1212.21     1407.72    132.04 o 
   6  20   1      998.23      944.05    107.08 o 
   7  20   1      342.82      393.31    104.73 o 
   8  20   1      634.31      604.89    142.83 o 
   9  20   1      264.54      170.98    112.49 o 
  10  20   1     2089.02     2665.31    169.44 o 
  11  20   1     1292.81     1566.48    180.52 o 
 -10  21   1     9069.08     8991.62    295.50 o 
  -9  21   1     9151.46     9723.78    282.86 o 
  -8  21   1     9355.84    10435.85    288.61 o 
  -7  21   1     8859.03     8680.35    276.13 o 
  -6  21   1    11444.92    11664.56    248.47 o 
  -5  21   1     7423.33     7438.25    208.96 o 
  -4  21   1     5846.68     5628.75    190.46 o 
  -3  21   1     3692.31     3805.80    196.14 o 
  -2  21   1     1197.64     1138.16    138.91 o 
  -1  21   1     1303.04     1294.68    263.44 o 
   0  21   1      554.46      655.35    127.59 o 
   1  21   1     1317.84     1313.49    146.83 o 
   2  21   1     1181.63      923.76    128.08 o 
   3  21   1     3690.87     3598.95    165.13 o 
   4  21   1     5854.53     5630.04    178.00 o 
   5  21   1     7422.53     7830.18    213.76 o 
   6  21   1    11440.61    11876.94    373.62 o 
   7  21   1     8876.51     9062.44    255.83 o 
   8  21   1     9344.77     9978.59    381.35 o 
   9  21   1     9148.20     9553.83    279.15 o 
  10  21   1     9059.53     9641.68    303.65 o 
  -7  22   1       45.92       31.14    131.28 o 
  -6  22   1      520.12      448.86    112.10 o 
  -5  22   1       52.62       32.97    100.84 o 
  -4  22   1      495.20      455.38    122.20 o 
  -3  22   1      147.22      345.88    130.34 o 
  -2  22   1     1157.85     1303.93    152.53 o 
  -1  22   1      317.03      213.83    117.86 o 
   0  22   1      723.09      746.04    139.99 o 
   1  22   1      313.67      280.88    130.99 o 
   2  22   1     1159.88     1086.00    134.80 o 
   3  22   1      148.91      293.81    117.32 o 
   4  22   1      499.96      523.48    134.65 o 
   5  22   1       50.09      179.78    109.40 o 
   6  22   1      517.50      385.50    115.68 o 
   7  22   1       44.95       -4.16    122.78 o 
  -3  23   1     2432.65     2116.02    179.07 o 
  -2  23   1     1545.44     1499.23    165.85 o 
  -1  23   1     1167.89     1180.54    143.37 o 
   0  23   1     1511.77     1616.95    166.21 o 
   1  23   1     1166.97     1187.83    155.98 o 
   2  23   1     1525.19     1694.89    190.01 o 
   3  23   1     2429.36     2466.24    206.58 o 
   0   0   2     6241.07     6591.88    154.02 o 
   1   0   2   362979.94   351018.69   3519.38 o 
   2   0   2     2442.60     2597.52     34.16 o 
   3   0   2    60009.70    62481.96    468.18 o 
   4   0   2      497.81      576.89     22.21 o 
   5   0   2    90783.11    91239.66    575.02 o 
   6   0   2     6319.99     6519.17     56.60 o 
   7   0   2     9289.08     8803.65     71.98 o 
   8   0   2     5251.45     5199.22     52.52 o 
   9   0   2    31700.60    33710.59    244.75 o 
  10   0   2     4621.57     5001.75     72.97 o 
  11   0   2    36817.75    38500.59    328.87 o 
  12   0   2     1208.58     1448.92     47.51 o 
  13   0   2    51054.41    52544.37    531.30 o 
  14   0   2     7013.60     7294.80    227.31 o 
  15   0   2    78241.02    79286.49   1020.61 o 
  16   0   2     6503.40     6362.79    250.11 o 
  17   0   2    55654.02    55678.92    688.72 o 
  18   0   2     3903.53     3996.36    169.16 o 
  19   0   2    23429.75    23279.16    385.89 o 
  20   0   2      678.56      752.29    113.27 o 
  21   0   2     5094.02     4632.09    220.44 o 
  22   0   2       52.18       76.80    163.64 o 
  23   0   2       76.93      158.34    159.92 o 
 -23   1   2      262.08      473.90    196.89 o 
 -22   1   2      470.64      445.41    184.18 o 
 -21   1   2     1606.17     1652.92    178.56 o 
 -20   1   2      191.21      206.70    112.14 o 
 -19   1   2     3067.55     3686.98    191.84 o 
 -18   1   2        9.23      195.39     91.88 o 
 -17   1   2     5537.49     5506.39    238.33 o 
 -16   1   2      159.10      319.29     80.54 o 
 -15   1   2     7466.92     7507.39    172.15 o 
 -14   1   2     1047.43     1070.81     97.06 o 
 -13   1   2     3461.46     3556.98     76.83 o 
 -12   1   2      752.78      867.86     46.72 o 
 -11   1   2     6252.92     6324.58    100.46 o 
 -10   1   2      895.38      989.86     29.09 o 
  -9   1   2     1942.98     2175.11     59.59 o 
  -8   1   2     2957.38     3250.10     42.22 o 
  -7   1   2     8587.77     9227.76     84.93 o 
  -6   1   2     5474.00     5863.86     68.75 o 
  -5   1   2     9227.26     9212.57     84.64 o 
  -4   1   2       30.27       50.97     19.26 o 
  -3   1   2     8548.71     8963.99     79.20 o 
  -2   1   2       70.76       89.00     14.23 o 
  -1   1   2    19725.19    19784.56    297.21 o 
   0   1   2      333.43      347.62     14.16 o 
   1   1   2    19700.65    19968.32    179.54 o 
   2   1   2       72.02       94.19     12.73 o 
   3   1   2     8479.79     8758.67     73.91 o 
   4   1   2       30.42       62.42     16.16 o 
   5   1   2     9248.44     9277.97     76.10 o 
   6   1   2     5455.26     5647.01     53.50 o 
   7   1   2     8571.00     9115.35     71.78 o 
   8   1   2     2932.69     3194.48     35.97 o 
   9   1   2     1883.90     2078.89     41.73 o 
  10   1   2      889.19      914.41     33.33 o 
  11   1   2     6323.43     6418.72    118.64 o 
  12   1   2      744.74      773.63     54.43 o 
  13   1   2     3456.17     3399.85     87.57 o 
  14   1   2     1038.35     1105.65     75.11 o 
  15   1   2     7503.55     7397.13    183.00 o 
  16   1   2      159.10      149.47     77.78 o 
  17   1   2     5545.83     5486.77    182.69 o 
  18   1   2        8.38      -49.44     85.04 o 
  19   1   2     3073.50     3169.92    161.24 o 
  20   1   2      190.20      233.24    100.16 o 
  21   1   2     1601.52     1780.71    159.92 o 
  22   1   2      475.48      302.02    155.23 o 
  23   1   2      257.94      490.60    170.84 o 
 -23   2   2       17.23      100.12    176.47 o 
 -22   2   2       13.62     -109.28    167.64 o 
 -21   2   2     4866.12     4659.53    254.39 o 
 -20   2   2      587.65      646.39    124.13 o 
 -19   2   2    22085.12    22347.23    409.95 o 
 -18   2   2     1241.84     1478.07    120.62 o 
 -17   2   2    53994.91    53074.23    611.85 o 
 -16   2   2     5154.93     5296.22    247.88 o 
 -15   2   2    67598.45    67040.58    718.99 o 
 -14   2   2     3999.03     4035.57     96.47 o 
 -13   2   2    53202.67    53919.66    483.28 o 
 -12   2   2     2271.25     2438.80     76.65 o 
 -11   2   2    52206.66    51791.88    531.53 o 
 -10   2   2      686.78      700.75     43.92 o 
  -9   2   2    22841.86    22871.86    236.45 o 
  -8   2   2     1047.96     1269.28     31.29 o 
  -7   2   2     4460.14     4467.06     63.98 o 
  -6   2   2     1628.88     1622.52     41.39 o 
  -5   2   2    74112.36    75487.58    551.24 o 
  -4   2   2     2077.10     2101.56     40.81 o 
  -3   2   2   131848.92   133048.66    902.92 o 
  -2   2   2     2650.69     2758.34     38.10 o 
  -1   2   2   238318.55   231170.78   1889.97 o 
   0   2   2     4929.73     4961.63     58.29 o 
   1   2   2   238256.33   237545.75   1731.82 o 
   2   2   2     2640.76     2769.58     55.52 o 
   3   2   2   131903.48   134128.52    873.77 o 
   4   2   2     2068.43     2152.64     35.68 o 
   5   2   2    74102.88    76329.59    525.09 o 
   6   2   2     1613.42     1570.95     28.34 o 
   7   2   2     4469.39     4481.47     42.91 o 
   8   2   2     1056.47     1214.18     32.05 o 
   9   2   2    22900.34    22841.20    248.17 o 
  10   2   2      684.71      729.67     51.82 o 
  11   2   2    52105.27    50283.20    592.19 o 
  12   2   2     2268.32     2324.86     85.22 o 
  13   2   2    53084.63    53283.50    539.00 o 
  14   2   2     4009.30     4051.20     99.15 o 
  15   2   2    67540.64    67592.46    812.14 o 
  16   2   2     5163.73     5333.28    180.47 o 
  17   2   2    54013.53    53970.98    764.92 o 
  18   2   2     1240.51     1467.43    121.33 o 
  19   2   2    22095.75    21948.14    374.34 o 
  20   2   2      581.47      585.85    107.73 o 
  21   2   2     4876.60     4759.81    205.34 o 
  22   2   2       12.57      -30.06    125.96 o 
  23   2   2       16.12       16.87    159.29 o 
 -22   3   2      572.90      669.70    216.11 o 
 -21   3   2     7017.16     6986.73    437.65 o 
 -20   3   2      213.61      309.69    117.08 o 
 -19   3   2     4896.80     5154.48    190.32 o 
 -18   3   2       91.79      -45.21     85.72 o 
 -17   3   2     4484.28     4376.64    154.51 o 
 -16   3   2     1116.91     1031.02     99.88 o 
 -15   3   2     5172.93     5157.00    119.92 o 
 -14   3   2     4016.79     3910.86     88.52 o 
 -13   3   2    10806.64    10415.52    161.93 o 
 -12   3   2      785.79      821.28     61.59 o 
 -11   3   2    11098.75    11302.10    181.05 o 
 -10   3   2      489.33      445.72     51.76 o 
  -9   3   2    16303.16    16326.26    186.57 o 
  -8   3   2     1899.26     2098.63     47.07 o 
  -7   3   2    19257.00    19485.86    153.45 o 
  -6   3   2     1061.68     1218.27     34.71 o 
  -5   3   2    35594.60    36321.07    258.30 o 
  -4   3   2     3072.43     3174.65     40.51 o 
  -3   3   2    29137.22    29304.80    203.40 o 
  -2   3   2       35.45       53.57     23.06 o 
  -1   3   2    10084.15    10229.37    102.28 o 
   0   3   2      145.67      162.41     25.12 o 
   1   3   2    10203.91    10450.81    113.39 o 
   2   3   2       36.45       36.58     23.03 o 
   3   3   2    29130.33    29279.16    211.79 o 
   4   3   2     3077.11     3170.87     45.77 o 
   5   3   2    35584.29    36611.22    249.22 o 
   6   3   2     1062.44     1185.72     28.09 o 
   7   3   2    19313.81    19685.19    135.56 o 
   8   3   2     1875.68     2054.56     37.89 o 
   9   3   2    16305.76    16579.31    179.20 o 
  10   3   2      490.47      410.62     48.77 o 
  11   3   2    11111.79    11389.66    226.00 o 
  12   3   2      773.04      754.02     63.98 o 
  13   3   2    10858.67    10621.76    170.80 o 
  14   3   2     4004.08     3754.95     98.61 o 
  15   3   2     5180.33     5206.92    116.30 o 
  16   3   2     1120.36     1212.80     92.94 o 
  17   3   2     4508.10     4190.27    181.45 o 
  18   3   2       93.87      204.85     90.18 o 
  19   3   2     4891.14     4964.97    191.94 o 
  20   3   2      216.77      266.94     95.52 o 
  21   3   2     7009.87     6940.21    221.82 o 
  22   3   2      578.32      719.47    165.20 o 
 -22   4   2       88.20      251.48    180.85 o 
 -21   4   2     3609.81     3583.87    244.27 o 
 -20   4   2      282.78      385.11    152.73 o 
 -19   4   2    17662.54    17610.89    368.24 o 
 -18   4   2      710.69      833.69    124.61 o 
 -17   4   2    45902.76    44583.00    536.22 o 
 -16   4   2     1401.93     1429.56     67.78 o 
 -15   4   2    45025.62    45314.17    419.86 o 
 -14   4   2     2260.39     2500.43     83.93 o 
 -13   4   2    55080.14    54253.56    530.86 o 
 -12   4   2      684.38      674.52     62.81 o 
 -11   4   2    39319.34    39288.96    429.10 o 
 -10   4   2      391.09      396.14     52.00 o 
  -9   4   2    13300.58    13223.88    131.89 o 
  -8   4   2      580.04      604.59     23.54 o 
  -7   4   2     1878.05     1971.52     41.10 o 
  -6   4   2    10224.75    11163.82     97.02 o 
  -5   4   2    37625.78    37468.90    259.42 o 
  -4   4   2     6971.63     7623.58     74.16 o 
  -3   4   2   156948.59   158578.25   1004.26 o 
  -2   4   2     2525.52     2711.53     45.49 o 
  -1   4   2   147145.14   146621.89   1039.76 o 
   0   4   2     2882.84     3008.74     48.65 o 
   1   4   2   147143.00   148740.50    972.36 o 
   2   4   2     2531.67     2692.77     45.19 o 
   3   4   2   156859.03   158366.69   1128.43 o 
   4   4   2     6968.22     7617.38     84.97 o 
   5   4   2    37602.96    37176.84    314.17 o 
   6   4   2    10177.77    11182.93    107.68 o 
   7   4   2     1888.80     2055.25     37.21 o 
   8   4   2      571.53      617.00     25.86 o 
   9   4   2    13314.68    13168.20    120.41 o 
  10   4   2      394.84      366.43     55.96 o 
  11   4   2    39332.68    38520.54    416.96 o 
  12   4   2      680.66      738.70     61.24 o 
  13   4   2    55071.78    54138.45    529.44 o 
  14   4   2     2270.61     2408.39     98.56 o 
  15   4   2    45078.46    46112.96    473.21 o 
  16   4   2     1417.87     1239.06     75.59 o 
  17   4   2    45908.64    44815.04    640.43 o 
  18   4   2      720.96      640.79    109.43 o 
  19   4   2    17660.76    17839.80    314.07 o 
  20   4   2      285.23      159.00     98.58 o 
  21   4   2     3590.38     3738.05    187.92 o 
  22   4   2       88.69      191.13    152.25 o 
 -22   5   2      434.34      103.01    183.71 o 
 -21   5   2     8596.41     9101.91    389.03 o 
 -20   5   2      831.76      790.70    151.42 o 
 -19   5   2     9189.97     9769.50    277.88 o 
 -18   5   2      728.83      569.54     93.21 o 
 -17   5   2     5210.21     5223.89    127.51 o 
 -16   5   2     1988.47     1881.78     85.13 o 
 -15   5   2     3620.19     3715.85    102.94 o 
 -14   5   2     3372.48     3395.49     91.95 o 
 -13   5   2     8434.00     8568.81    155.13 o 
 -12   5   2       32.85       20.74     50.10 o 
 -11   5   2    28878.68    29430.91    345.13 o 
 -10   5   2     1953.17     1950.89     81.70 o 
  -9   5   2    57237.71    57083.30    369.73 o 
  -8   5   2      724.51      704.33     28.26 o 
  -7   5   2    56000.21    55601.84    355.52 o 
  -6   5   2     6100.64     6339.13     67.89 o 
  -5   5   2    59485.38    58601.17    411.20 o 
  -4   5   2     5485.07     5721.14     73.14 o 
  -3   5   2    16013.12    15289.39    123.23 o 
  -2   5   2      885.89      967.99     42.32 o 
  -1   5   2    16306.39    16477.23    153.70 o 
   0   5   2      301.04      322.16     26.03 o 
   1   5   2    16271.54    16663.22    132.16 o 
   2   5   2      878.79      917.97     31.57 o 
   3   5   2    16061.75    15419.08    127.38 o 
   4   5   2     5499.60     5831.57     73.39 o 
   5   5   2    59424.88    58599.83    411.42 o 
   6   5   2     6122.80     6506.06     81.42 o 
   7   5   2    55987.98    55993.14    369.28 o 
   8   5   2      734.24      758.30     30.42 o 
   9   5   2    57339.69    57255.96    375.45 o 
  10   5   2     1954.58     2007.48     94.90 o 
  11   5   2    28919.27    29274.00    364.77 o 
  12   5   2       32.46       32.49     51.15 o 
  13   5   2     8434.35     8604.35    154.43 o 
  14   5   2     3376.77     3317.75    105.49 o 
  15   5   2     3621.58     3587.11    117.54 o 
  16   5   2     2001.27     1820.44     88.34 o 
  17   5   2     5213.03     5388.87    148.23 o 
  18   5   2      734.38      840.32    119.40 o 
  19   5   2     9189.03     9101.17    263.36 o 
  20   5   2      844.52      906.08    123.08 o 
  21   5   2     8619.42     9117.15    275.10 o 
  22   5   2      426.91      615.45    164.46 o 
 -22   6   2      398.68      907.34    354.00 o 
 -21   6   2     3160.08     2751.44    260.54 o 
 -20   6   2      592.70      709.07    149.44 o 
 -19   6   2    13175.16    13238.29    317.16 o 
 -18   6   2      833.14      740.29     98.66 o 
 -17   6   2    21640.93    21681.38    273.31 o 
 -16   6   2      947.41      963.47     88.50 o 
 -15   6   2    41728.27    41200.94    378.66 o 
 -14   6   2       65.10       97.60     47.95 o 
 -13   6   2    28531.29    29088.37    297.45 o 
 -12   6   2       53.84        0.54     48.66 o 
 -11   6   2    15933.36    16117.04    214.97 o 
 -10   6   2     1044.45     1018.72     43.89 o 
  -9   6   2     6625.15     6730.54     80.81 o 
  -8   6   2     1087.64      984.83     34.63 o 
  -7   6   2     4003.81     3930.45     67.90 o 
  -6   6   2     2189.04     2258.64     47.00 o 
  -5   6   2    21687.33    20688.53    163.02 o 
  -4   6   2     3274.48     3175.78     53.42 o 
  -3   6   2    48711.50    45764.53    322.10 o 
  -2   6   2      467.28      420.89     32.49 o 
  -1   6   2   128372.80   127285.80    937.45 o 
   0   6   2      169.47      217.25     30.52 o 
   1   6   2   128429.49   128249.05    888.21 o 
   2   6   2      474.68      451.97     32.69 o 
   3   6   2    48767.55    45652.16    309.89 o 
   4   6   2     3272.81     3231.81     52.29 o 
   5   6   2    21762.80    20928.94    184.77 o 
   6   6   2     2188.30     2256.29     51.90 o 
   7   6   2     4029.84     4033.77     61.22 o 
   8   6   2     1103.49     1052.52     35.89 o 
   9   6   2     6568.46     6487.04     82.96 o 
  10   6   2     1047.54     1105.52     47.76 o 
  11   6   2    15955.02    15789.93    224.25 o 
  12   6   2       56.07       24.22     58.76 o 
  13   6   2    28616.80    29179.58    351.77 o 
  14   6   2       70.80       87.13     61.12 o 
  15   6   2    41792.39    41588.16    474.60 o 
  16   6   2      959.96     1027.84     84.40 o 
  17   6   2    21686.13    21648.23    350.12 o 
  18   6   2      840.88      747.81     86.06 o 
  19   6   2    13150.82    13126.69    316.10 o 
  20   6   2      594.13      678.45    118.46 o 
  21   6   2     3150.36     3485.55    186.60 o 
  22   6   2      397.79      672.10    169.17 o 
 -22   7   2      102.33      -48.96    192.06 o 
 -21   7   2    17149.09    17699.07    537.64 o 
 -20   7   2     1252.07      935.75    158.26 o 
 -19   7   2     9560.80     9657.20    314.32 o 
 -18   7   2      479.51      536.28     77.67 o 
 -17   7   2     6242.22     6289.16    147.91 o 
 -16   7   2      835.99      738.17     69.66 o 
 -15   7   2     2345.49     2472.44     88.69 o 
 -14   7   2      948.97      942.00     63.69 o 
 -13   7   2    12094.07    11893.30    161.88 o 
 -12   7   2      926.45      980.33     67.09 o 
 -11   7   2    39552.66    39483.98    352.93 o 
 -10   7   2     2143.32     2123.38     57.34 o 
  -9   7   2    75564.06    73961.51    476.90 o 
  -8   7   2      659.09      753.05     37.26 o 
  -7   7   2    83432.42    82617.96    540.91 o 
  -6   7   2      946.46     1018.72     41.26 o 
  -5   7   2    77631.72    76344.94    483.47 o 
  -4   7   2     1686.22     1727.25     50.86 o 
  -3   7   2    41608.71    40920.75    304.45 o 
  -2   7   2     2069.77     2270.15     56.34 o 
  -1   7   2    10390.56    10331.67    123.54 o 
   0   7   2      663.74      651.81     35.00 o 
   1   7   2    10467.86    10611.46    111.47 o 
   2   7   2     2044.04     2217.83     56.41 o 
   3   7   2    41521.46    40988.13    298.52 o 
   4   7   2     1689.09     1665.73     48.05 o 
   5   7   2    77554.95    76503.27    497.46 o 
   6   7   2      946.35      980.26     47.65 o 
   7   7   2    83480.11    83899.91    632.14 o 
   8   7   2      653.90      730.97     39.86 o 
   9   7   2    75612.62    74393.78    496.25 o 
  10   7   2     2149.65     2241.93     58.30 o 
  11   7   2    39663.77    38965.59    331.14 o 
  12   7   2      923.41      972.80     76.06 o 
  13   7   2    12107.81    11653.50    177.52 o 
  14   7   2      962.35     1041.84     83.44 o 
  15   7   2     2328.53     2315.79    108.69 o 
  16   7   2      842.06      860.82     82.40 o 
  17   7   2     6246.89     6357.06    155.14 o 
  18   7   2      485.59      590.31     76.43 o 
  19   7   2     9614.85     9779.88    277.96 o 
  20   7   2     1252.78     1064.99    140.97 o 
  21   7   2    17150.35    17985.32    363.50 o 
  22   7   2      102.20       35.59    133.56 o 
 -21   8   2     3543.46     3754.09    362.13 o 
 -20   8   2      509.47      466.10    149.23 o 
 -19   8   2     6213.21     6280.45    180.55 o 
 -18   8   2      785.53      879.91    102.03 o 
 -17   8   2     9954.73     9822.49    231.52 o 
 -16   8   2      307.52      320.82     69.18 o 
 -15   8   2    17951.50    17418.62    214.25 o 
 -14   8   2     1254.86     1107.10     69.29 o 
 -13   8   2    19823.68    19730.71    224.97 o 
 -12   8   2     2369.27     2185.72     77.95 o 
 -11   8   2     5878.38     5717.12     85.05 o 
 -10   8   2      458.74      532.38     36.68 o 
  -9   8   2     5917.05     5848.95     79.94 o 
  -8   8   2      617.84      637.22     43.13 o 
  -7   8   2     7884.99     7835.70    108.06 o 
  -6   8   2      437.77      409.89     38.56 o 
  -5   8   2    12603.31    12349.00    121.55 o 
  -4   8   2     1591.67     1592.88     48.97 o 
  -3   8   2    21838.59    21513.93    175.05 o 
  -2   8   2       64.65       77.21     31.77 o 
  -1   8   2    51278.35    49743.17    427.02 o 
   0   8   2       14.65        6.57     31.60 o 
   1   8   2    51243.94    49734.88    348.48 o 
   2   8   2       66.06       26.98     31.35 o 
   3   8   2    21958.51    21703.67    170.61 o 
   4   8   2     1589.87     1541.83     46.88 o 
   5   8   2    12634.00    12382.62    116.28 o 
   6   8   2      439.26      454.61     37.97 o 
   7   8   2     7898.33     7703.95    120.04 o 
   8   8   2      610.70      550.22     46.02 o 
   9   8   2     5924.95     5947.03     95.73 o 
  10   8   2      449.33      521.92     42.29 o 
  11   8   2     5824.73     5697.17     97.55 o 
  12   8   2     2362.09     2084.07    118.54 o 
  13   8   2    19870.73    19500.96    261.72 o 
  14   8   2     1278.58     1190.98     84.42 o 
  15   8   2    17968.11    17162.56    268.01 o 
  16   8   2      316.66      379.92     77.81 o 
  17   8   2     9952.64     9749.26    193.45 o 
  18   8   2      787.35      834.51     86.29 o 
  19   8   2     6219.15     6543.92    205.40 o 
  20   8   2      507.82      715.68    169.94 o 
  21   8   2     3537.26     3448.00    190.96 o 
 -21   9   2    21482.07    22463.37    752.70 o 
 -20   9   2      328.91      267.01    165.65 o 
 -19   9   2    12498.17    12250.35    260.26 o 
 -18   9   2      634.16      627.02     95.21 o 
 -17   9   2     4504.44     4417.91    134.03 o 
 -16   9   2      725.04      564.30     73.15 o 
 -15   9   2      577.64      677.92     66.88 o 
 -14   9   2     1173.56     1168.00     78.51 o 
 -13   9   2    11791.34    11560.97    157.21 o 
 -12   9   2     3306.87     3222.73     95.24 o 
 -11   9   2    56815.82    55756.75    421.89 o 
 -10   9   2     5249.02     5114.67     83.90 o 
  -9   9   2    55174.21    54856.47    375.32 o 
  -8   9   2      538.28      603.20     41.68 o 
  -7   9   2    93246.18    91392.52    649.88 o 
  -6   9   2      629.14      566.24     43.82 o 
  -5   9   2    81944.32    80244.63    520.62 o 
  -4   9   2     1826.32     1813.51     54.58 o 
  -3   9   2    56447.23    54281.09    359.21 o 
  -2   9   2      890.00      858.59     49.74 o 
  -1   9   2     4970.33     4688.04     95.38 o 
   0   9   2     2046.25     2033.88     56.00 o 
   1   9   2     4983.23     4743.99     78.52 o 
   2   9   2      891.26      880.91     46.11 o 
   3   9   2    56426.63    54342.13    359.64 o 
   4   9   2     1835.54     1779.31     52.70 o 
   5   9   2    81995.05    80546.84    505.60 o 
   6   9   2      620.02      646.20     47.84 o 
   7   9   2    93214.88    92195.99    681.78 o 
   8   9   2      542.72      578.96     46.95 o 
   9   9   2    55207.32    55417.54    437.07 o 
  10   9   2     5239.25     5064.36     97.18 o 
  11   9   2    56873.46    55537.93    481.14 o 
  12   9   2     3308.98     3332.06    108.09 o 
  13   9   2    11801.88    11919.26    201.04 o 
  14   9   2     1177.06     1255.33     87.52 o 
  15   9   2      570.03      649.59     85.86 o 
  16   9   2      721.90      760.81     89.58 o 
  17   9   2     4524.31     4536.05    149.12 o 
  18   9   2      629.40      538.41     85.34 o 
  19   9   2    12510.23    12859.55    253.58 o 
  20   9   2      330.62      195.37    122.83 o 
  21   9   2    21475.04    21727.98    459.90 o 
 -20  10   2      176.14      201.48    115.19 o 
 -19  10   2     2707.33     2926.08    152.99 o 
 -18  10   2      303.15      312.46    161.62 o 
 -17  10   2     2446.55     2501.56    141.11 o 
 -16  10   2      690.03      639.64     74.75 o 
 -15  10   2     2903.74     2862.28    106.13 o 
 -14  10   2      357.12      212.57     61.05 o 
 -13  10   2     6515.03     6342.56    130.56 o 
 -12  10   2      476.61      341.92     57.34 o 
 -11  10   2     7297.57     7255.01    101.85 o 
 -10  10   2     2748.65     2586.73     68.88 o 
  -9  10   2     5034.92     5060.56     89.43 o 
  -8  10   2     2087.02     2095.11     61.89 o 
  -7  10   2     5484.68     5510.39     86.45 o 
  -6  10   2     2221.80     2387.27     67.12 o 
  -5  10   2     8946.80     8880.25    114.14 o 
  -4  10   2      363.15      292.37     40.29 o 
  -3  10   2    19018.23    18812.89    170.20 o 
  -2  10   2     1248.01     1195.91     60.54 o 
  -1  10   2     4063.21     4109.54     77.40 o 
   0  10   2      287.77      195.52     38.51 o 
   1  10   2     4093.65     4101.47     77.28 o 
   2  10   2     1247.95     1247.21     56.49 o 
   3  10   2    18961.37    18610.85    164.70 o 
   4  10   2      370.59      402.12     41.09 o 
   5  10   2     8929.18     9042.07    116.64 o 
   6  10   2     2203.79     2470.08     72.03 o 
   7  10   2     5543.11     5618.27    105.87 o 
   8  10   2     2067.76     2156.74     73.91 o 
   9  10   2     5013.74     5056.48     99.00 o 
  10  10   2     2733.74     2699.58     86.40 o 
  11  10   2     7329.33     7192.76    120.00 o 
  12  10   2      479.39      392.99     62.19 o 
  13  10   2     6540.35     6298.37    154.78 o 
  14  10   2      369.23      553.45     78.38 o 
  15  10   2     2905.79     2957.65    131.90 o 
  16  10   2      702.96      588.39     88.31 o 
  17  10   2     2442.85     2240.27    125.81 o 
  18  10   2      311.19      340.82     95.46 o 
  19  10   2     2704.17     3063.00    200.40 o 
  20  10   2      174.55       -1.45     91.07 o 
 -20  11   2      293.30      551.38    122.97 o 
 -19  11   2    14503.45    14755.46    374.94 o 
 -18  11   2      405.93      355.44     99.86 o 
 -17  11   2     3447.15     3569.66    150.11 o 
 -16  11   2      732.11      685.42     80.92 o 
 -15  11   2       13.80      -16.63     65.81 o 
 -14  11   2     1521.47     1511.28     91.01 o 
 -13  11   2    11042.02    10258.90    171.21 o 
 -12  11   2     3427.80     3361.33     96.20 o 
 -11  11   2    39255.32    39045.70    321.32 o 
 -10  11   2     7034.35     6425.34    112.17 o 
  -9  11   2    77678.77    75898.17    559.54 o 
  -8  11   2     4549.27     4240.82     99.40 o 
  -7  11   2    69623.32    69160.21    443.06 o 
  -6  11   2     1431.42     1430.47     55.55 o 
  -5  11   2    92692.16    91190.13    596.60 o 
  -4  11   2     1451.59     1489.86     60.22 o 
  -3  11   2    37331.61    35470.48    303.55 o 
  -2  11   2     2268.05     2279.06     76.97 o 
  -1  11   2     8622.76     7955.21    106.75 o 
   0  11   2     1842.46     1764.02     61.02 o 
   1  11   2     8587.96     8089.78    107.74 o 
   2  11   2     2253.46     2336.97     71.12 o 
   3  11   2    37423.39    35762.74    267.17 o 
   4  11   2     1452.31     1559.44     58.22 o 
   5  11   2    92625.16    91124.42    640.43 o 
   6  11   2     1435.14     1459.80     71.93 o 
   7  11   2    69497.60    69598.30    508.64 o 
   8  11   2     4540.82     4476.93     95.30 o 
   9  11   2    77618.72    76860.96    568.28 o 
  10  11   2     7024.89     6807.66    121.55 o 
  11  11   2    39218.30    38404.89    333.76 o 
  12  11   2     3409.75     3403.38     85.28 o 
  13  11   2    11049.90    10933.71    296.22 o 
  14  11   2     1526.71     1643.79    108.83 o 
  15  11   2       12.47        8.33     75.79 o 
  16  11   2      729.61      602.92     91.52 o 
  17  11   2     3438.44     3468.11    161.54 o 
  18  11   2      402.10      455.73     98.29 o 
  19  11   2    14502.06    14814.18    298.82 o 
  20  11   2      288.34       78.03     98.81 o 
 -19  12   2     1210.71     1135.70    136.17 o 
 -18  12   2      254.46      300.48    103.64 o 
 -17  12   2      228.18      444.92    109.50 o 
 -16  12   2      235.78      325.02     76.49 o 
 -15  12   2       65.16       97.36     69.77 o 
 -14  12   2      353.01      371.29     75.25 o 
 -13  12   2      470.21      434.64     73.74 o 
 -12  12   2       36.41      -31.99     53.19 o 
 -11  12   2     2126.54     2011.38     91.95 o 
 -10  12   2      293.86      201.69     45.71 o 
  -9  12   2     6498.51     6475.63    129.44 o 
  -8  12   2     1546.30     1520.22     61.15 o 
  -7  12   2     5540.43     5633.13     94.90 o 
  -6  12   2      216.88      151.69     44.75 o 
  -5  12   2     5871.23     5815.24    110.78 o 
  -4  12   2      135.85      108.24     55.54 o 
  -3  12   2     4823.89     4749.71    130.97 o 
  -2  12   2      356.82      361.91     57.82 o 
  -1  12   2     1103.02     1231.19     66.76 o 
   0  12   2       83.94      142.38     46.32 o 
   1  12   2     1116.87     1302.01     69.96 o 
   2  12   2      362.41      362.05     50.21 o 
   3  12   2     4769.12     4697.15     95.28 o 
   4  12   2      140.29      221.15     50.17 o 
   5  12   2     5857.72     5714.29    117.41 o 
   6  12   2      219.90      145.32     58.61 o 
   7  12   2     5569.59     5884.31    113.36 o 
   8  12   2     1540.25     1623.96     65.81 o 
   9  12   2     6495.60     6477.31    122.40 o 
  10  12   2      294.13      246.72     49.67 o 
  11  12   2     2129.43     2099.29     75.43 o 
  12  12   2       35.73        9.56     44.82 o 
  13  12   2      482.85      549.60     87.16 o 
  14  12   2      349.39      345.05     78.78 o 
  15  12   2       64.27      152.83     82.17 o 
  16  12   2      240.95      229.31     94.52 o 
  17  12   2      231.38      196.92    100.16 o 
  18  12   2      256.39      320.38     99.34 o 
  19  12   2     1198.81     1378.73    126.23 o 
 -19  13   2    11673.32    12155.69    315.97 o 
 -18  13   2      661.48      548.16    113.20 o 
 -17  13   2     4246.92     4325.30    185.59 o 
 -16  13   2      946.20      966.02    101.70 o 
 -15  13   2      137.63       62.53     78.01 o 
 -14  13   2     1023.89      874.45     86.10 o 
 -13  13   2     6572.50     6412.13    158.10 o 
 -12  13   2     2314.85     2082.04     91.79 o 
 -11  13   2    30819.78    29651.21    271.53 o 
 -10  13   2     4371.85     4162.80     96.41 o 
  -9  13   2    64729.25    62609.62    486.54 o 
  -8  13   2     3266.55     3165.88     79.79 o 
  -7  13   2    73755.24    73024.50    489.23 o 
  -6  13   2     1291.99     1280.45     65.62 o 
  -5  13   2    56252.23    56867.38    427.24 o 
  -4  13   2     2215.35     2196.13     90.44 o 
  -3  13   2    37448.18    36027.56    358.18 o 
  -2  13   2     2733.16     2668.38     87.55 o 
  -1  13   2     3887.31     3804.88     99.51 o 
   0  13   2     5386.65     5030.97    110.31 o 
   1  13   2     3910.74     4112.51    127.90 o 
   2  13   2     2689.86     2693.32     81.84 o 
   3  13   2    37492.33    36543.35    392.88 o 
   4  13   2     2163.87     2131.12     82.22 o 
   5  13   2    56187.43    57330.70    447.39 o 
   6  13   2     1278.29     1233.62     69.37 o 
   7  13   2    73593.24    73108.68    618.20 o 
   8  13   2     3274.47     3199.50    109.56 o 
   9  13   2    64668.13    63206.90    536.50 o 
  10  13   2     4346.27     4092.41    107.01 o 
  11  13   2    30775.17    30201.79    302.16 o 
  12  13   2     2301.53     2251.27     82.29 o 
  13  13   2     6558.59     6324.40    170.98 o 
  14  13   2     1017.40     1036.16     95.40 o 
  15  13   2      138.71       89.60     92.35 o 
  16  13   2      946.55     1092.99    120.76 o 
  17  13   2     4241.37     4389.03    219.87 o 
  18  13   2      657.53      464.07    114.93 o 
  19  13   2    11682.16    11615.41    287.86 o 
 -18  14   2      382.14      213.03    112.78 o 
 -17  14   2     1887.41     2094.12    150.45 o 
 -16  14   2      106.09      243.51     94.88 o 
 -15  14   2     1230.17     1158.15    104.46 o 
 -14  14   2       86.45      105.32     81.51 o 
 -13  14   2     2915.56     2966.26    122.91 o 
 -12  14   2      199.00      215.78     60.85 o 
 -11  14   2     4590.03     4762.77    106.19 o 
 -10  14   2      126.36      250.55     52.57 o 
  -9  14   2     4952.00     4792.42    107.69 o 
  -8  14   2      105.37       54.07     45.54 o 
  -7  14   2     5934.07     5910.94    112.53 o 
  -6  14   2      357.14      376.57     55.08 o 
  -5  14   2     4670.58     4826.13    112.19 o 
  -4  14   2      986.29      930.41     75.47 o 
  -3  14   2     7171.48     7128.49    143.87 o 
  -2  14   2     1382.84     1309.39     75.90 o 
  -1  14   2     2931.78     2901.84     86.71 o 
   0  14   2     3489.69     3079.24     92.82 o 
   1  14   2     2931.52     3004.15     91.61 o 
   2  14   2     1382.42     1300.97     69.65 o 
   3  14   2     7160.97     7188.49    132.95 o 
   4  14   2      985.82      952.81     67.66 o 
   5  14   2     4660.30     4623.21    107.16 o 
   6  14   2      355.65      371.98     56.57 o 
   7  14   2     5958.89     5835.23    122.49 o 
   8  14   2      106.75       85.89     49.80 o 
   9  14   2     4941.06     4607.76    168.51 o 
  10  14   2      130.24      123.67     52.74 o 
  11  14   2     4573.12     4727.78    118.14 o 
  12  14   2      200.05      192.33     63.81 o 
  13  14   2     2901.73     2870.41    140.93 o 
  14  14   2       87.93      211.97    107.81 o 
  15  14   2     1238.22     1305.32    138.21 o 
  16  14   2      106.66      157.35    115.52 o 
  17  14   2     1888.80     1908.14    160.16 o 
  18  14   2      378.06      459.01    129.84 o 
 -17  15   2     2795.75     3030.84    172.83 o 
 -16  15   2      977.29     1124.02    119.21 o 
 -15  15   2      332.57      313.20     92.45 o 
 -14  15   2     1185.26     1158.96    105.74 o 
 -13  15   2     5526.69     5304.20    168.54 o 
 -12  15   2      999.67      962.40     81.35 o 
 -11  15   2    23224.84    22702.65    238.90 o 
 -10  15   2     1949.33     1839.82     82.02 o 
  -9  15   2    37368.52    36549.16    359.12 o 
  -8  15   2     1065.46     1145.19     69.26 o 
  -7  15   2    50423.00    50238.43    397.67 o 
  -6  15   2      299.59      301.37     58.12 o 
  -5  15   2    36042.60    36497.92    339.12 o 
  -4  15   2     1316.30     1229.74     79.26 o 
  -3  15   2    23059.10    23071.22    251.60 o 
  -2  15   2     3629.45     3649.68    104.71 o 
  -1  15   2     3964.94     3786.33     96.74 o 
   0  15   2     2453.99     2484.12     86.36 o 
   1  15   2     4000.72     3958.30    121.78 o 
   2  15   2     3598.96     3520.84    103.86 o 
   3  15   2    23069.20    23083.35    242.35 o 
   4  15   2     1282.93     1105.58     69.78 o 
   5  15   2    36003.13    35982.30    400.83 o 
   6  15   2      283.40      240.01     56.99 o 
   7  15   2    50393.62    49980.39    399.84 o 
   8  15   2     1064.31     1143.82     80.44 o 
   9  15   2    37371.72    37009.66    384.22 o 
  10  15   2     1958.66     2013.23     87.98 o 
  11  15   2    23229.06    23130.81    310.38 o 
  12  15   2      990.58     1107.85     88.60 o 
  13  15   2     5518.46     5726.11    203.01 o 
  14  15   2     1191.11     1251.14    146.21 o 
  15  15   2      328.36      346.98    121.15 o 
  16  15   2      980.72     1077.97    142.86 o 
  17  15   2     2799.78     2702.51    185.45 o 
 -16  16   2      183.42      229.81    113.58 o 
 -15  16   2     6422.82     6485.65    207.36 o 
 -14  16   2      450.56      278.86     98.77 o 
 -13  16   2     5582.21     5703.81    191.33 o 
 -12  16   2      151.80      106.64     76.62 o 
 -11  16   2     6351.27     6719.58    141.90 o 
 -10  16   2      416.22      448.66     66.64 o 
  -9  16   2     2683.79     2708.67    101.43 o 
  -8  16   2      735.98      642.30     67.67 o 
  -7  16   2     2535.96     2392.67     91.03 o 
  -6  16   2      531.70      458.96     64.09 o 
  -5  16   2     7929.84     7939.71    149.03 o 
  -4  16   2      268.53      216.05     65.35 o 
  -3  16   2    10116.85     9913.46    165.49 o 
  -2  16   2      857.30      793.49     72.90 o 
  -1  16   2    10391.80    10511.83    164.85 o 
   0  16   2     2035.12     1744.38     78.22 o 
   1  16   2    10366.10    10806.36    166.25 o 
   2  16   2      852.92      710.69     69.93 o 
   3  16   2    10113.11     9897.29    158.73 o 
   4  16   2      266.93      216.62     59.51 o 
   5  16   2     7941.39     7844.28    138.85 o 
   6  16   2      528.42      493.52     63.77 o 
   7  16   2     2522.11     2481.08     90.47 o 
   8  16   2      740.29      760.15     73.13 o 
   9  16   2     2692.67     2469.87     99.82 o 
  10  16   2      423.24      361.51     65.76 o 
  11  16   2     6351.70     6779.05    153.91 o 
  12  16   2      152.30      205.53     72.80 o 
  13  16   2     5604.81     5654.45    243.70 o 
  14  16   2      452.70      371.34    108.06 o 
  15  16   2     6444.66     6668.49    262.57 o 
  16  16   2      182.93      156.61    124.28 o 
 -15  17   2      635.92      475.82    120.64 o 
 -14  17   2      626.08      511.43    149.32 o 
 -13  17   2     4700.69     4481.32    196.37 o 
 -12  17   2     1280.34     1352.11    114.38 o 
 -11  17   2    12139.94    12100.37    210.52 o 
 -10  17   2      991.69      922.42     82.34 o 
  -9  17   2    24048.00    23930.18    283.44 o 
  -8  17   2      412.57      467.22     72.23 o 
  -7  17   2    24489.62    24701.25    264.34 o 
  -6  17   2      335.20      189.67     63.77 o 
  -5  17   2    23464.25    22910.70    262.55 o 
  -4  17   2     1322.10     1327.21     82.54 o 
  -3  17   2    11931.83    11915.00    186.51 o 
  -2  17   2     1364.76     1421.95     86.74 o 
  -1  17   2     2324.76     2285.31     99.24 o 
   0  17   2     2497.43     2430.29    109.49 o 
   1  17   2     2329.50     2445.54     97.40 o 
   2  17   2     1376.65     1457.17     84.71 o 
   3  17   2    11937.26    12078.56    174.57 o 
   4  17   2     1312.20     1380.63     81.42 o 
   5  17   2    23439.38    23577.20    249.50 o 
   6  17   2      330.17      234.57     63.78 o 
   7  17   2    24495.66    24663.78    302.19 o 
   8  17   2      416.13      458.71     74.70 o 
   9  17   2    24052.84    23809.28    324.31 o 
  10  17   2      990.02      994.62     94.90 o 
  11  17   2    12142.69    12146.36    226.23 o 
  12  17   2     1297.72     1332.28    111.85 o 
  13  17   2     4696.39     4398.20    221.23 o 
  14  17   2      635.25      710.40    139.53 o 
  15  17   2      637.68      347.29    137.92 o 
 -14  18   2      284.55      191.90    115.80 o 
 -13  18   2     9379.51     9459.23    267.28 o 
 -12  18   2      472.26      514.45    104.45 o 
 -11  18   2     4094.95     4003.58    167.14 o 
 -10  18   2      791.00      925.57    116.96 o 
  -9  18   2     3943.41     3894.50    177.14 o 
  -8  18   2      777.96      706.27     89.43 o 
  -7  18   2     1335.57     1354.48     88.46 o 
  -6  18   2      754.94      920.14     79.94 o 
  -5  18   2     5499.43     5423.79    148.43 o 
  -4  18   2      392.56      450.01     71.45 o 
  -3  18   2    12808.13    12344.24    209.85 o 
  -2  18   2       99.65       67.41     69.40 o 
  -1  18   2    20912.32    21028.80    292.06 o 
   0  18   2      471.73      353.73     86.18 o 
   1  18   2    20926.21    21426.18    267.87 o 
   2  18   2       96.93       64.46     69.25 o 
   3  18   2    12797.48    13251.03    198.92 o 
   4  18   2      390.98      418.51     67.93 o 
   5  18   2     5494.64     5440.04    132.63 o 
   6  18   2      753.79      878.67     78.73 o 
   7  18   2     1333.70     1550.63     86.86 o 
   8  18   2      780.09      770.01     99.89 o 
   9  18   2     3927.91     3716.16    157.18 o 
  10  18   2      791.26      713.17    129.64 o 
  11  18   2     4120.14     4195.35    184.48 o 
  12  18   2      459.34      313.66    105.91 o 
  13  18   2     9380.81    10127.35    305.25 o 
  14  18   2      277.79      174.39    160.61 o 
 -13  19   2     1928.64     1753.42    174.84 o 
 -12  19   2      488.22      430.15    115.12 o 
 -11  19   2     5874.31     5692.29    213.44 o 
 -10  19   2      836.16     1042.76    125.45 o 
  -9  19   2    13294.89    13452.15    300.42 o 
  -8  19   2     1055.91     1275.45    131.24 o 
  -7  19   2    13397.75    13613.39    275.32 o 
  -6  19   2      660.17      757.36     88.99 o 
  -5  19   2    10900.67    11270.46    240.95 o 
  -4  19   2      519.42      632.68     88.69 o 
  -3  19   2     4692.02     4613.74    143.77 o 
  -2  19   2     1295.36     1393.84    121.60 o 
  -1  19   2     1853.01     1969.03    129.82 o 
   0  19   2      789.35      716.47     97.80 o 
   1  19   2     1861.60     1972.53    121.78 o 
   2  19   2     1294.57     1379.93    103.48 o 
   3  19   2     4692.48     4574.90    136.39 o 
   4  19   2      519.64      492.49     88.57 o 
   5  19   2    10894.84    10943.91    197.84 o 
   6  19   2      657.35      729.18     95.94 o 
   7  19   2    13378.02    13505.35    228.97 o 
   8  19   2     1053.70     1452.27    124.10 o 
   9  19   2    13287.02    13490.49    396.81 o 
  10  19   2      838.72      953.88    129.26 o 
  11  19   2     5848.68     6052.43    223.28 o 
  12  19   2      489.77      586.24    120.95 o 
  13  19   2     1941.90     2141.04    257.42 o 
 -11  20   2     6613.82     6571.23    234.72 o 
 -10  20   2      859.12      833.71    128.86 o 
  -9  20   2     2566.32     2553.20    164.81 o 
  -8  20   2     1072.25     1333.91    141.91 o 
  -7  20   2      585.58      514.04     99.67 o 
  -6  20   2     1223.67     1040.21    110.80 o 
  -5  20   2     6207.53     6161.27    180.96 o 
  -4  20   2      814.05      785.99    105.05 o 
  -3  20   2    16527.11    16618.54    296.68 o 
  -2  20   2      545.12      419.16    129.90 o 
  -1  20   2    23096.37    23594.96    453.23 o 
   0  20   2      205.20      188.53    115.10 o 
   1  20   2    23094.80    22546.79    421.78 o 
   2  20   2      542.43      548.42    177.38 o 
   3  20   2    16550.37    16595.59    311.09 o 
   4  20   2      810.89      720.61    103.13 o 
   5  20   2     6209.61     6005.47    212.37 o 
   6  20   2     1211.03     1392.30    122.42 o 
   7  20   2      573.05      490.57    101.81 o 
   8  20   2     1078.58     1119.33    184.89 o 
   9  20   2     2568.35     2732.22    171.39 o 
  10  20   2      858.53      989.63    134.79 o 
  11  20   2     6609.21     6771.30    239.57 o 
  -9  21   2     4130.92     4105.03    202.60 o 
  -8  21   2     1165.25      965.28    138.00 o 
  -7  21   2     5248.16     5485.18    199.08 o 
  -6  21   2      833.12      812.55    113.19 o 
  -5  21   2     2105.17     1882.18    129.80 o 
  -4  21   2      323.51      212.05    105.88 o 
  -3  21   2     3013.49     3145.34    182.41 o 
  -2  21   2      234.11      335.72    133.87 o 
  -1  21   2      935.14      661.76    130.51 o 
   0  21   2      650.58      664.90    128.82 o 
   1  21   2      935.20      871.19    133.87 o 
   2  21   2      231.55       -7.10    104.02 o 
   3  21   2     3023.40     3346.21    172.62 o 
   4  21   2      320.44      366.29    106.69 o 
   5  21   2     2095.81     2186.96    141.56 o 
   6  21   2      835.69     1010.76    122.14 o 
   7  21   2     5261.72     5211.45    194.55 o 
   8  21   2     1165.23     1263.05    146.03 o 
   9  21   2     4125.89     4254.43    210.30 o 
  -7  22   2      378.32      346.70    114.52 o 
  -6  22   2     1136.59      883.33    119.00 o 
  -5  22   2     5542.08     5396.66    196.26 o 
  -4  22   2      722.27      760.96    130.95 o 
  -3  22   2    18940.41    19661.04    394.05 o 
  -2  22   2      506.20      571.91    125.78 o 
  -1  22   2    18308.83    18205.41    377.37 o 
   0  22   2       73.20       84.57    148.04 o 
   1  22   2    18327.72    18658.64    384.19 o 
   2  22   2      517.80      446.47    125.88 o 
   3  22   2    18931.65    19269.33    496.66 o 
   4  22   2      723.76      574.56    126.00 o 
   5  22   2     5549.01     5126.24    187.32 o 
   6  22   2     1139.61     1305.18    131.97 o 
   7  22   2      370.95      460.82    134.15 o 
  -3  23   2     1101.09     1156.03    195.51 o 
  -2  23   2       80.41       28.68    118.24 o 
  -1  23   2     1307.94     1177.83    145.17 o 
   0  23   2        5.30      117.17    131.26 o 
   1  23   2     1321.37     1244.74    147.39 o 
   2  23   2       80.91     -111.93    111.93 o 
   3  23   2     1098.28     1363.20    195.50 o 
   1   0   3     3754.95     3877.49     67.11 o 
   2   0   3     2189.98     2294.03     33.30 o 
   3   0   3     1220.01     1259.24     31.15 o 
   4   0   3     1151.67     1271.51     32.24 o 
   5   0   3    16000.50    15752.99    136.43 o 
   6   0   3    10468.96    11327.04     91.38 o 
   7   0   3     9396.90     9427.35     77.11 o 
   8   0   3    10138.24    10692.17     85.73 o 
   9   0   3    20486.72    21135.42    159.25 o 
  10   0   3     2576.80     2547.26     49.01 o 
  11   0   3     2372.66     2536.34     54.23 o 
  12   0   3     3264.92     3350.07     64.59 o 
  13   0   3     1507.31     1538.99     43.75 o 
  14   0   3     1287.81     1240.92     91.02 o 
  15   0   3       10.00       54.18     74.50 o 
  16   0   3      100.58       -2.94     75.89 o 
  17   0   3      354.93      408.22     91.93 o 
  18   0   3      336.62      317.47    119.59 o 
  19   0   3     2293.32     2480.05    149.24 o 
  20   0   3      877.68      965.05    120.05 o 
  21   0   3     2241.34     2259.86    156.24 o 
  22   0   3     1747.61     1963.10    171.97 o 
  23   0   3     1409.41     1623.59    290.77 o 
 -22   1   3    10234.24    10592.68    496.51 o 
 -21   1   3    14731.37    14815.35    343.38 o 
 -20   1   3     9923.85    10289.03    285.55 o 
 -19   1   3    12289.62    11895.33    269.62 o 
 -18   1   3     4248.45     4718.28    266.25 o 
 -17   1   3     2234.99     2210.38    132.97 o 
 -16   1   3      129.36       78.57     78.31 o 
 -15   1   3     1776.91     1919.43    105.16 o 
 -14   1   3     5021.44     4857.22    122.81 o 
 -13   1   3    14739.52    14888.25    155.14 o 
 -12   1   3    12546.42    12891.08    134.21 o 
 -11   1   3    29971.33    30006.00    250.47 o 
 -10   1   3    20342.56    20595.05    187.96 o 
  -9   1   3    82805.20    82068.55    571.18 o 
  -8   1   3    58842.43    60052.47    393.72 o 
  -7   1   3   103012.48    99987.85    692.34 o 
  -6   1   3    72648.38    74540.15    541.64 o 
  -5   1   3    73840.43    73519.73    533.12 o 
  -4   1   3    20354.04    20706.87    172.60 o 
  -3   1   3    22698.54    23612.58    170.28 o 
  -2   1   3    10608.12    11161.69     94.03 o 
  -1   1   3    13545.51    14259.40    147.40 o 
   0   1   3        9.75       24.02     15.23 o 
   1   1   3    13577.39    14379.48    130.48 o 
   2   1   3    10604.15    11150.70    103.07 o 
   3   1   3    22730.38    23837.42    187.13 o 
   4   1   3    20500.19    20732.98    152.25 o 
   5   1   3    73653.39    74086.49    510.06 o 
   6   1   3    72594.70    74555.75    515.78 o 
   7   1   3   103227.41   100963.19    643.01 o 
   8   1   3    59016.82    59758.61    377.87 o 
   9   1   3    82612.21    82210.92    494.60 o 
  10   1   3    20217.55    20521.01    198.36 o 
  11   1   3    29945.46    30409.69    396.64 o 
  12   1   3    12566.47    12918.99    172.47 o 
  13   1   3    14695.89    14778.51    181.39 o 
  14   1   3     4999.86     4888.19    100.68 o 
  15   1   3     1766.45     1757.29    113.56 o 
  16   1   3      128.09      200.36     78.95 o 
  17   1   3     2237.92     2207.44    132.23 o 
  18   1   3     4244.02     4111.63    173.72 o 
  19   1   3    12298.53    12879.32    282.48 o 
  20   1   3     9899.17    10146.95    262.98 o 
  21   1   3    14744.07    14802.81    357.83 o 
  22   1   3    10255.90    11455.75    586.75 o 
 -22   2   3     1078.31      911.12    168.64 o 
 -21   2   3     2037.61     1882.06    220.53 o 
 -20   2   3     1537.45     1581.64    132.24 o 
 -19   2   3     3653.82     3698.38    171.70 o 
 -18   2   3      896.10     1297.55    118.26 o 
 -17   2   3     4380.89     4101.30    165.81 o 
 -16   2   3      645.31      751.15     95.21 o 
 -15   2   3     3118.88     2981.11     88.27 o 
 -14   2   3     4917.79     4908.49     96.88 o 
 -13   2   3     1002.55     1059.73     54.83 o 
 -12   2   3     4990.17     5332.93    115.75 o 
 -11   2   3     5531.91     5468.85     80.77 o 
 -10   2   3     6691.55     6862.19     89.95 o 
  -9   2   3     7707.04     7620.91     91.57 o 
  -8   2   3     8307.79     8018.80     96.14 o 
  -7   2   3    21451.07    21608.80    182.23 o 
  -6   2   3     9673.33     9734.90     99.08 o 
  -5   2   3    12550.06    12748.94    110.13 o 
  -4   2   3     3074.70     2832.16     42.47 o 
  -3   2   3    16413.04    16347.40    131.77 o 
  -2   2   3     1591.21     1738.19     37.73 o 
  -1   2   3     4177.40     4426.28     60.68 o 
   0   2   3     3097.25     3114.39     47.88 o 
   1   2   3     4203.37     4299.15     62.42 o 
   2   2   3     1604.96     1695.44     35.79 o 
   3   2   3    16473.31    16835.84    130.02 o 
   4   2   3     2996.02     2865.50     42.09 o 
   5   2   3    12671.43    12829.97    117.12 o 
   6   2   3     9514.42     9737.29     93.46 o 
   7   2   3    21430.38    21758.32    157.44 o 
   8   2   3     8261.05     8264.09     74.87 o 
   9   2   3     7771.43     7807.58     80.51 o 
  10   2   3     6800.77     6584.03     92.15 o 
  11   2   3     5648.43     5520.38    129.96 o 
  12   2   3     4960.39     5172.36    114.59 o 
  13   2   3      998.20     1110.88     64.92 o 
  14   2   3     4915.25     5032.07    117.71 o 
  15   2   3     3152.65     3125.58    118.60 o 
  16   2   3      647.29      475.22    105.66 o 
  17   2   3     4429.06     4108.28    197.09 o 
  18   2   3      896.84      719.78    106.45 o 
  19   2   3     3663.85     3782.29    172.70 o 
  20   2   3     1550.62     1676.08    137.93 o 
  21   2   3     2026.95     2175.41    169.83 o 
  22   2   3     1069.81     1066.91    190.64 o 
 -22   3   3     7676.41     7751.66    397.22 o 
 -21   3   3    15853.54    16602.09    559.60 o 
 -20   3   3     7243.30     7298.70    229.75 o 
 -19   3   3    11311.45    11633.57    354.58 o 
 -18   3   3     4646.99     4877.07    184.64 o 
 -17   3   3     3200.30     3364.18    176.51 o 
 -16   3   3       99.76       83.52     70.93 o 
 -15   3   3     2802.74     2743.73     81.31 o 
 -14   3   3     2201.86     2276.53     75.27 o 
 -13   3   3     8664.83     8707.41    189.56 o 
 -12   3   3    11647.67    11681.84    155.82 o 
 -11   3   3    33909.46    33237.69    395.89 o 
 -10   3   3    28149.42    27606.79    274.47 o 
  -9   3   3    55979.39    54333.30    420.61 o 
  -8   3   3    36913.52    35756.39    301.78 o 
  -7   3   3    94513.37    93916.47    718.62 o 
  -6   3   3    29893.04    28480.04    211.04 o 
  -5   3   3    73138.24    73155.27    514.21 o 
  -4   3   3    21559.06    21165.04    174.90 o 
  -3   3   3    44334.85    44474.39    320.42 o 
  -2   3   3      895.84      971.90     28.93 o 
  -1   3   3     2697.62     2820.17     52.86 o 
   0   3   3      424.97      449.54     26.07 o 
   1   3   3     2594.87     2727.55     43.94 o 
   2   3   3      858.49      877.90     29.85 o 
   3   3   3    44271.80    44255.59    334.72 o 
   4   3   3    21509.01    20905.10    167.36 o 
   5   3   3    73196.01    73821.61    496.28 o 
   6   3   3    30069.47    28560.77    208.61 o 
   7   3   3    94470.99    95031.28    608.86 o 
   8   3   3    36836.79    36060.03    249.32 o 
   9   3   3    56044.52    55543.38    355.29 o 
  10   3   3    28184.78    27035.90    282.90 o 
  11   3   3    33775.83    33558.92    427.47 o 
  12   3   3    11613.44    10642.60    168.74 o 
  13   3   3     8707.30     8570.75    154.32 o 
  14   3   3     2196.18     2388.08     95.36 o 
  15   3   3     2770.77     2795.13     95.32 o 
  16   3   3      106.78      104.52     54.05 o 
  17   3   3     3177.25     3225.78    195.34 o 
  18   3   3     4636.20     4974.67    253.59 o 
  19   3   3    11313.04    11686.02    293.81 o 
  20   3   3     7227.44     7411.83    248.55 o 
  21   3   3    15879.89    16250.85    364.62 o 
  22   3   3     7710.04     7985.04    254.14 o 
 -22   4   3      842.98      623.59    170.59 o 
 -21   4   3     3565.15     3583.54    207.15 o 
 -20   4   3      903.25      915.35    119.33 o 
 -19   4   3     4957.88     4787.37    189.94 o 
 -18   4   3     2772.17     3121.74    156.29 o 
 -17   4   3     8326.33     7852.96    210.64 o 
 -16   4   3     3996.16     3710.65     97.53 o 
 -15   4   3    12928.86    12943.85    170.65 o 
 -14   4   3    12872.96    12623.61    166.25 o 
 -13   4   3     9020.92     9133.73    155.47 o 
 -12   4   3    15541.98    15352.57    204.58 o 
 -11   4   3     7648.44     7544.42    145.00 o 
 -10   4   3     9136.35     9138.53    161.53 o 
  -9   4   3    11549.35    11202.35    112.87 o 
  -8   4   3     5932.06     5742.52     68.00 o 
  -7   4   3     8053.32     7863.49     89.44 o 
  -6   4   3     4688.81     4644.39     67.07 o 
  -5   4   3    16589.07    16458.80    135.49 o 
  -4   4   3    18795.97    18938.35    166.88 o 
  -3   4   3    19381.23    18898.80    139.85 o 
  -2   4   3    34527.21    35646.13    247.18 o 
  -1   4   3    25378.55    25168.09    205.45 o 
   0   4   3     8184.91     8289.37     87.22 o 
   1   4   3    25500.57    25457.60    199.05 o 
   2   4   3    34639.58    35461.43    246.70 o 
   3   4   3    19344.92    19001.78    145.78 o 
   4   4   3    18844.17    19073.11    159.94 o 
   5   4   3    16560.78    16576.69    138.88 o 
   6   4   3     4621.06     4607.74     60.55 o 
   7   4   3     8062.26     7867.26     78.02 o 
   8   4   3     5954.64     5798.18     61.87 o 
   9   4   3    11553.33    11278.92     95.43 o 
  10   4   3     9121.27     9072.35    164.08 o 
  11   4   3     7627.73     7279.61    148.97 o 
  12   4   3    15488.17    15041.82    214.60 o 
  13   4   3     9022.84     8941.46    177.86 o 
  14   4   3    12828.41    12819.82    215.78 o 
  15   4   3    12955.95    12393.28    210.71 o 
  16   4   3     4024.72     3949.19    116.09 o 
  17   4   3     8348.27     8517.73    240.92 o 
  18   4   3     2759.40     2830.47    204.31 o 
  19   4   3     4972.46     4906.17    236.77 o 
  20   4   3      901.14     1000.61    132.66 o 
  21   4   3     3558.47     3438.28    184.12 o 
  22   4   3      830.26      809.57    137.29 o 
 -22   5   3     4454.60     4538.04    267.63 o 
 -21   5   3    11137.03    11496.97    363.70 o 
 -20   5   3     4368.38     4610.17    217.36 o 
 -19   5   3     9320.41     9600.19    247.06 o 
 -18   5   3     3313.55     3302.13    186.14 o 
 -17   5   3     3392.27     3230.90    102.52 o 
 -16   5   3      781.44      631.74     67.97 o 
 -15   5   3     6219.36     5948.32    129.48 o 
 -14   5   3     1190.30     1314.72     69.68 o 
 -13   5   3    12846.66    12747.10    185.30 o 
 -12   5   3     6582.68     6689.18    135.07 o 
 -11   5   3    33147.32    32471.09    329.37 o 
 -10   5   3    14440.59    14363.44    187.59 o 
  -9   5   3    40855.56    40282.96    294.31 o 
  -8   5   3    21269.15    21030.09    167.66 o 
  -7   5   3    44023.63    42478.50    310.97 o 
  -6   5   3    23130.55    22694.85    174.93 o 
  -5   5   3    56796.54    55550.98    391.66 o 
  -4   5   3    17314.34    17189.13    151.69 o 
  -3   5   3    35937.81    35490.75    261.20 o 
  -2   5   3    12080.55    12195.65    112.94 o 
  -1   5   3    13823.37    13993.99    134.87 o 
   0   5   3       61.13       69.20     26.06 o 
   1   5   3    13845.71    13645.35    122.82 o 
   2   5   3    12056.05    12208.27    117.28 o 
   3   5   3    36016.81    35761.93    263.49 o 
   4   5   3    17253.95    17339.46    141.37 o 
   5   5   3    56768.71    55520.93    408.77 o 
   6   5   3    23111.41    22615.08    190.74 o 
   7   5   3    44083.41    42526.74    310.53 o 
   8   5   3    21292.55    20931.09    159.77 o 
   9   5   3    40821.85    41229.00    317.77 o 
  10   5   3    14424.40    14933.33    150.37 o 
  11   5   3    33187.51    32573.86    313.07 o 
  12   5   3     6664.07     6767.16    143.81 o 
  13   5   3    12801.55    12851.99    222.67 o 
  14   5   3     1185.79     1289.55     89.96 o 
  15   5   3     6201.90     6099.68    153.43 o 
  16   5   3      787.20      838.02     82.06 o 
  17   5   3     3362.58     3220.27    123.85 o 
  18   5   3     3325.81     3439.52    180.51 o 
  19   5   3     9306.99     9071.74    244.12 o 
  20   5   3     4376.90     4500.34    198.05 o 
  21   5   3    11108.18    11305.87    292.79 o 
  22   5   3     4461.92     4622.42    213.20 o 
 -22   6   3     1015.13      984.01    177.76 o 
 -21   6   3     3312.28     3544.57    234.72 o 
 -20   6   3     1810.31     2091.83    167.68 o 
 -19   6   3     7002.46     6783.92    220.60 o 
 -18   6   3     4316.24     4385.17    180.58 o 
 -17   6   3    10919.45    10709.80    167.22 o 
 -16   6   3    10091.38     9856.20    201.83 o 
 -15   6   3    20804.40    20347.15    253.64 o 
 -14   6   3    16801.49    16178.41    203.87 o 
 -13   6   3    20000.92    20328.59    232.68 o 
 -12   6   3    25408.14    25079.26    265.09 o 
 -11   6   3    19017.86    19424.44    229.73 o 
 -10   6   3     8566.47     8465.45    114.37 o 
  -9   6   3     7354.98     7587.21     90.32 o 
  -8   6   3     4566.61     4590.03     68.43 o 
  -7   6   3     4488.13     4524.44     61.95 o 
  -6   6   3     8325.89     8497.68     88.53 o 
  -5   6   3    15640.48    16267.87    140.78 o 
  -4   6   3    37288.44    38968.29    262.71 o 
  -3   6   3    27579.05    26626.03    211.96 o 
  -2   6   3    30460.77    29897.98    241.71 o 
  -1   6   3    63305.11    63201.70    482.24 o 
   0   6   3    15625.17    15108.08    211.35 o 
   1   6   3    63234.63    62708.60    524.21 o 
   2   6   3    30436.17    29713.85    274.93 o 
   3   6   3    27551.81    27036.42    231.38 o 
   4   6   3    37386.96    38996.21    314.01 o 
   5   6   3    15643.16    16557.12    141.91 o 
   6   6   3     8299.55     8514.03     98.54 o 
   7   6   3     4501.75     4569.46     74.29 o 
   8   6   3     4598.63     4500.39     78.35 o 
   9   6   3     7323.71     7614.29     93.96 o 
  10   6   3     8524.39     8245.83     99.94 o 
  11   6   3    19048.83    19096.71    193.93 o 
  12   6   3    25294.60    24438.82    311.14 o 
  13   6   3    20002.79    20383.22    301.41 o 
  14   6   3    16824.92    16732.46    267.47 o 
  15   6   3    20795.89    20815.96    310.04 o 
  16   6   3    10073.58     9973.91    203.49 o 
  17   6   3    10909.05    10718.82    192.45 o 
  18   6   3     4321.28     4237.45    145.20 o 
  19   6   3     6987.48     6552.94    214.47 o 
  20   6   3     1800.40     1846.85    146.29 o 
  21   6   3     3339.43     3382.64    208.92 o 
  22   6   3     1011.37     1203.48    145.57 o 
 -21   7   3     6725.52     6874.42    390.35 o 
 -20   7   3     2262.99     2434.01    200.60 o 
 -19   7   3     4555.32     4621.13    192.20 o 
 -18   7   3     1787.96     1799.70     92.66 o 
 -17   7   3     3736.26     3645.58    121.29 o 
 -16   7   3      920.41      960.49     91.52 o 
 -15   7   3     4683.58     4720.79    119.10 o 
 -14   7   3     3185.96     3250.25    100.40 o 
 -13   7   3    19999.22    19722.70    218.78 o 
 -12   7   3     2431.26     2460.83     87.62 o 
 -11   7   3    22874.06    22953.70    213.52 o 
 -10   7   3     1537.80     1580.49     51.44 o 
  -9   7   3    29819.69    28736.20    223.71 o 
  -8   7   3    13661.73    13317.25    130.39 o 
  -7   7   3    17600.74    17224.07    174.22 o 
  -6   7   3    10886.05    10770.65    114.48 o 
  -5   7   3    21708.96    20757.42    163.17 o 
  -4   7   3     8686.85     8543.41     97.31 o 
  -3   7   3    26001.30    25230.03    204.77 o 
  -2   7   3    12217.94    12350.97    130.87 o 
  -1   7   3    20258.75    20452.73    193.76 o 
   0   7   3      752.80      805.09     39.24 o 
   1   7   3    20369.90    20416.58    178.95 o 
   2   7   3    12280.13    12099.71    124.90 o 
   3   7   3    25978.53    24975.65    224.98 o 
   4   7   3     8620.45     8269.06    122.00 o 
   5   7   3    21703.12    20490.88    192.97 o 
   6   7   3    10911.81    10992.88    139.87 o 
   7   7   3    17526.04    17619.45    205.98 o 
   8   7   3    13604.41    13278.57    161.29 o 
   9   7   3    29794.82    29684.22    259.47 o 
  10   7   3     1574.63     1507.98     54.49 o 
  11   7   3    22776.17    22645.80    225.71 o 
  12   7   3     2457.32     2431.41    144.10 o 
  13   7   3    19896.30    19085.41    293.93 o 
  14   7   3     3184.32     3104.28    120.58 o 
  15   7   3     4668.00     4689.54    143.39 o 
  16   7   3      926.95     1036.28     88.89 o 
  17   7   3     3727.21     3723.88    136.53 o 
  18   7   3     1782.40     1830.26     97.34 o 
  19   7   3     4546.33     4721.65    198.25 o 
  20   7   3     2250.81     2157.80    155.12 o 
  21   7   3     6703.06     6573.95    244.16 o 
 -21   8   3     3990.05     3789.39    244.94 o 
 -20   8   3     3597.26     3973.50    240.11 o 
 -19   8   3     8787.80     8631.90    209.59 o 
 -18   8   3     7326.14     7405.68    166.97 o 
 -17   8   3    16946.67    16598.00    241.21 o 
 -16   8   3     9953.17     9666.00    178.56 o 
 -15   8   3    24239.76    24152.06    457.75 o 
 -14   8   3    23522.74    23486.87    267.24 o 
 -13   8   3    25611.70    25804.23    266.81 o 
 -12   8   3    19894.19    19382.89    216.28 o 
 -11   8   3    10544.10    10542.60    122.81 o 
 -10   8   3     4063.43     3930.51     77.28 o 
  -9   8   3     3765.96     3857.10     70.98 o 
  -8   8   3     4452.09     4428.50     78.50 o 
  -7   8   3     3211.30     3474.73     71.16 o 
  -6   8   3     6829.07     7440.56     93.10 o 
  -5   8   3    19471.87    19586.03    162.62 o 
  -4   8   3    17808.87    17954.96    153.84 o 
  -3   8   3    60213.36    58113.04    387.36 o 
  -2   8   3    44600.14    43692.74    324.30 o 
  -1   8   3    86444.20    85826.55    653.47 o 
   0   8   3    21172.29    20327.96    184.61 o 
   1   8   3    86439.03    85532.84    579.88 o 
   2   8   3    44595.18    43907.27    324.95 o 
   3   8   3    60247.09    58152.88    438.62 o 
   4   8   3    17838.76    17919.02    163.90 o 
   5   8   3    19476.43    19373.30    172.61 o 
   6   8   3     6833.48     7446.63    102.80 o 
   7   8   3     3241.77     3741.87     80.16 o 
   8   8   3     4504.14     4479.95    107.72 o 
   9   8   3     3774.83     3839.02     82.81 o 
  10   8   3     4063.92     4207.59     90.96 o 
  11   8   3    10561.52    10539.17    158.26 o 
  12   8   3    19898.98    19354.94    253.21 o 
  13   8   3    25661.39    25114.02    334.86 o 
  14   8   3    23516.18    23403.91    323.82 o 
  15   8   3    24158.37    23651.71    388.29 o 
  16   8   3     9964.83     9854.90    203.52 o 
  17   8   3    16940.38    16634.75    272.84 o 
  18   8   3     7334.68     7553.55    179.12 o 
  19   8   3     8801.82     9007.50    201.39 o 
  20   8   3     3619.14     3629.32    205.17 o 
  21   8   3     4012.41     3929.07    217.28 o 
 -21   9   3     3553.40     3673.48    335.38 o 
 -20   9   3     1615.53     1603.97    215.60 o 
 -19   9   3     2278.76     2194.92    114.21 o 
 -18   9   3     1765.72     1815.43    103.50 o 
 -17   9   3     2660.77     2564.22    137.44 o 
 -16   9   3     1838.03     1704.73     90.89 o 
 -15   9   3     5061.34     5209.97    132.00 o 
 -14   9   3     2155.68     2142.88     86.87 o 
 -13   9   3     9134.81     9011.43    145.89 o 
 -12   9   3     2476.71     2592.11     87.81 o 
 -11   9   3    14813.02    14526.08    149.29 o 
 -10   9   3     1077.19     1006.77     47.26 o 
  -9   9   3     9328.87     9114.42    118.24 o 
  -8   9   3     2893.03     2988.69     64.86 o 
  -7   9   3    11902.47    11704.98    126.04 o 
  -6   9   3     5290.33     5327.38     92.22 o 
  -5   9   3    11383.41    11182.83    118.78 o 
  -4   9   3     2516.48     2473.96     63.44 o 
  -3   9   3    13953.26    13709.43    134.36 o 
  -2   9   3     4254.58     4212.98     92.91 o 
  -1   9   3    17363.43    17463.23    180.56 o 
   0   9   3     2536.82     2556.01     66.47 o 
   1   9   3    17289.54    17362.93    161.23 o 
   2   9   3     4236.72     4098.83     82.50 o 
   3   9   3    13863.49    13643.80    129.47 o 
   4   9   3     2519.85     2597.01     60.46 o 
   5   9   3    11343.09    11176.06    123.06 o 
   6   9   3     5284.37     5375.50     91.85 o 
   7   9   3    11927.69    11768.68    153.17 o 
   8   9   3     2897.68     2910.53     78.20 o 
   9   9   3     9307.50     9410.72    126.56 o 
  10   9   3     1053.39     1144.64     62.60 o 
  11   9   3    14749.45    14370.46    167.13 o 
  12   9   3     2499.13     2400.42    102.64 o 
  13   9   3     9140.34     9267.13    234.39 o 
  14   9   3     2153.87     2240.16    114.47 o 
  15   9   3     5057.97     4932.77    157.05 o 
  16   9   3     1827.10     1905.87    114.24 o 
  17   9   3     2670.62     2629.42    127.48 o 
  18   9   3     1757.95     1721.29    108.09 o 
  19   9   3     2274.30     2036.35    128.02 o 
  20   9   3     1592.46     1974.74    173.77 o 
  21   9   3     3554.96     3433.12    209.95 o 
 -20  10   3     2272.20     2245.17    145.40 o 
 -19  10   3    12175.42    11613.31    388.45 o 
 -18  10   3     7314.75     7312.96    193.73 o 
 -17  10   3    19831.88    19215.88    305.28 o 
 -16  10   3    11383.42    10950.02    206.51 o 
 -15  10   3    29072.39    28342.06    352.81 o 
 -14  10   3    19765.49    18919.52    252.30 o 
 -13  10   3    28139.78    27198.40    312.85 o 
 -12  10   3    23114.97    22424.07    339.18 o 
 -11  10   3    17297.26    16971.52    166.14 o 
 -10  10   3     6908.02     6816.65    101.13 o 
  -9  10   3     2312.88     2221.44     66.85 o 
  -8  10   3     2454.12     2542.59     66.65 o 
  -7  10   3      468.85      396.14     42.10 o 
  -6  10   3     6254.99     6404.73     92.26 o 
  -5  10   3    16650.55    16477.40    162.28 o 
  -4  10   3    22361.69    22050.94    184.42 o 
  -3  10   3    57150.20    55155.16    395.47 o 
  -2  10   3    34873.05    34029.86    300.61 o 
  -1  10   3    90485.66    88464.24    575.79 o 
   0  10   3    56422.71    55542.14    385.59 o 
   1  10   3    90607.20    87815.53    571.99 o 
   2  10   3    34907.14    33668.22    274.79 o 
   3  10   3    57180.46    55903.59    386.81 o 
   4  10   3    22368.26    21949.82    178.18 o 
   5  10   3    16627.49    16540.15    165.08 o 
   6  10   3     6265.89     6371.20    109.38 o 
   7  10   3      453.71      415.31     53.57 o 
   8  10   3     2493.80     2550.08     79.02 o 
   9  10   3     2295.68     2445.69     81.12 o 
  10  10   3     7009.28     7208.51    117.22 o 
  11  10   3    17315.18    17299.67    185.34 o 
  12  10   3    23117.71    22523.97    236.10 o 
  13  10   3    28063.05    27167.70    365.82 o 
  14  10   3    19765.17    19105.90    328.46 o 
  15  10   3    29071.05    28385.36    437.43 o 
  16  10   3    11377.03    11108.20    226.82 o 
  17  10   3    19795.11    18839.71    306.39 o 
  18  10   3     7333.02     7484.66    219.39 o 
  19  10   3    12210.27    12538.92    261.39 o 
  20  10   3     2285.71     2402.54    143.62 o 
 -20  11   3      824.80     1115.50    216.85 o 
 -19  11   3     1191.11     1295.64    150.86 o 
 -18  11   3     2051.30     1887.58    125.31 o 
 -17  11   3     2195.53     2425.90    123.07 o 
 -16  11   3     1779.27     1750.87    109.62 o 
 -15  11   3     5297.26     5317.24    156.29 o 
 -14  11   3     2984.52     2829.14    111.73 o 
 -13  11   3     6029.06     5638.61    173.92 o 
 -12  11   3     1613.18     1664.61     89.04 o 
 -11  11   3     5338.04     5264.61     93.20 o 
 -10  11   3     1939.74     2061.50     68.66 o 
  -9  11   3     3323.83     3406.87     84.42 o 
  -8  11   3      919.38      920.29     51.36 o 
  -7  11   3     3370.94     3549.26     76.56 o 
  -6  11   3     1254.55     1286.49     58.01 o 
  -5  11   3     5943.64     5966.68    105.92 o 
  -4  11   3     5010.17     5063.08     99.79 o 
  -3  11   3     8049.33     8013.52    115.43 o 
  -2  11   3     3750.92     3550.36     89.89 o 
  -1  11   3    17009.91    16422.95    163.31 o 
   0  11   3     6075.17     5609.06     96.46 o 
   1  11   3    16847.34    16395.46    163.03 o 
   2  11   3     3710.12     3786.00     81.89 o 
   3  11   3     8020.32     8041.24    114.45 o 
   4  11   3     5054.36     5083.27     93.24 o 
   5  11   3     5978.61     6155.20    106.07 o 
   6  11   3     1276.86     1419.46     65.91 o 
   7  11   3     3392.88     3517.08     95.88 o 
   8  11   3      915.26      830.89     67.10 o 
   9  11   3     3348.24     3442.34     91.58 o 
  10  11   3     1929.08     2083.44     74.60 o 
  11  11   3     5349.81     5300.46    103.88 o 
  12  11   3     1617.10     1613.83     65.55 o 
  13  11   3     6081.45     5807.17    170.83 o 
  14  11   3     3004.76     3212.03    146.89 o 
  15  11   3     5323.90     5410.22    173.75 o 
  16  11   3     1790.55     1853.57    120.13 o 
  17  11   3     2188.09     2242.94    148.91 o 
  18  11   3     2051.22     1981.02    143.27 o 
  19  11   3     1190.55     1356.90    123.56 o 
  20  11   3      823.56      886.10    116.82 o 
 -19  12   3     9309.72     9149.11    277.93 o 
 -18  12   3     5421.48     5628.10    220.22 o 
 -17  12   3    18748.56    19096.31    296.37 o 
 -16  12   3    11133.89    11220.64    222.72 o 
 -15  12   3    26072.92    25697.35    343.37 o 
 -14  12   3    15112.22    14425.47    247.17 o 
 -13  12   3    27772.06    26723.61    339.70 o 
 -12  12   3    13959.72    13974.82    190.65 o 
 -11  12   3    22918.34    22770.77    230.74 o 
 -10  12   3     9779.31     9699.65    133.97 o 
  -9  12   3     7505.53     7456.24    117.24 o 
  -8  12   3     2978.02     2903.28     73.54 o 
  -7  12   3      633.53      721.87     50.94 o 
  -6  12   3     6766.17     6802.38    109.59 o 
  -5  12   3     8390.54     8806.22    137.33 o 
  -4  12   3    16117.25    15840.64    185.81 o 
  -3  12   3    43443.02    41793.51    371.79 o 
  -2  12   3    26867.86    26171.28    253.82 o 
  -1  12   3    80577.25    77281.23    583.34 o 
   0  12   3    25380.08    24234.37    237.67 o 
   1  12   3    80693.59    78362.05    516.40 o 
   2  12   3    26877.34    26630.36    229.07 o 
   3  12   3    43540.65    42410.97    321.66 o 
   4  12   3    16082.61    16369.29    176.64 o 
   5  12   3     8395.13     8680.47    184.19 o 
   6  12   3     6782.40     6675.01    120.98 o 
   7  12   3      652.81      500.73     57.49 o 
   8  12   3     3026.63     2953.98     87.00 o 
   9  12   3     7529.10     7558.07    132.12 o 
  10  12   3     9804.70     9602.53    147.08 o 
  11  12   3    22895.67    22343.77    240.30 o 
  12  12   3    14006.25    13908.23    170.43 o 
  13  12   3    27790.17    27621.47    383.10 o 
  14  12   3    15085.57    14314.81    281.33 o 
  15  12   3    26036.33    25520.23    372.89 o 
  16  12   3    11127.11    11003.96    257.83 o 
  17  12   3    18770.42    19137.70    349.44 o 
  18  12   3     5418.61     5499.47    210.79 o 
  19  12   3     9296.68     9055.70    237.72 o 
 -19  13   3      433.15      620.53    141.50 o 
 -18  13   3     1184.32     1372.63    185.34 o 
 -17  13   3     2124.73     2293.68    137.37 o 
 -16  13   3     2213.32     2246.06    134.01 o 
 -15  13   3     3334.75     3431.04    139.17 o 
 -14  13   3     1859.45     1881.89    110.29 o 
 -13  13   3     3279.75     3564.96    139.64 o 
 -12  13   3     1859.36     1989.32     85.91 o 
 -11  13   3     3298.69     3307.25     89.02 o 
 -10  13   3      361.80      482.00     53.49 o 
  -9  13   3     1834.63     1923.76     73.29 o 
  -8  13   3      471.10      471.41     48.22 o 
  -7  13   3      444.82      369.78     53.14 o 
  -6  13   3     2007.42     1895.34     75.11 o 
  -5  13   3      986.61      944.53     67.56 o 
  -4  13   3     1896.41     1906.72     82.34 o 
  -3  13   3     5432.52     5227.20    150.85 o 
  -2  13   3     4933.99     5079.97    117.65 o 
  -1  13   3     9535.98     8989.66    145.35 o 
   0  13   3     3491.20     3397.56     90.42 o 
   1  13   3     9579.96     9372.95    160.32 o 
   2  13   3     4953.05     4984.45    102.87 o 
   3  13   3     5404.28     5350.52    131.88 o 
   4  13   3     1920.07     1958.51     77.89 o 
   5  13   3     1017.43     1092.19     68.55 o 
   6  13   3     2036.20     1819.98     76.04 o 
   7  13   3      439.37      578.74     61.39 o 
   8  13   3      476.67      463.05     58.02 o 
   9  13   3     1833.03     1832.28     87.22 o 
  10  13   3      357.24      362.63     58.17 o 
  11  13   3     3312.81     3574.72    101.37 o 
  12  13   3     1840.73     1754.29     72.50 o 
  13  13   3     3264.06     3108.19    155.85 o 
  14  13   3     1872.94     1931.36    166.87 o 
  15  13   3     3347.02     3365.70    179.40 o 
  16  13   3     2227.18     2308.28    148.28 o 
  17  13   3     2113.59     2100.63    150.09 o 
  18  13   3     1180.16     1468.90    144.93 o 
  19  13   3      436.24      550.73    118.22 o 
 -18  14   3     3401.89     3091.37    174.45 o 
 -17  14   3    14684.28    15045.33    298.29 o 
 -16  14   3     9573.11     8952.54    228.23 o 
 -15  14   3    18648.72    18286.20    289.54 o 
 -14  14   3     7860.01     7718.24    215.15 o 
 -13  14   3    18381.47    18314.96    280.52 o 
 -12  14   3     9277.17     9204.78    150.13 o 
 -11  14   3    14108.66    13771.55    190.40 o 
 -10  14   3     3186.07     3434.90     94.11 o 
  -9  14   3     6549.90     6334.83    117.97 o 
  -8  14   3      451.06      469.29     51.34 o 
  -7  14   3     3092.71     3071.67     82.49 o 
  -6  14   3     5890.23     5500.13    112.14 o 
  -5  14   3    11987.21    11560.42    159.28 o 
  -4  14   3     6810.17     7391.25    146.60 o 
  -3  14   3    30383.14    30226.87    283.66 o 
  -2  14   3    10237.48    10559.19    180.20 o 
  -1  14   3    61020.37    59397.80    437.18 o 
   0  14   3    13600.32    13177.33    164.48 o 
   1  14   3    61004.80    59814.84    424.76 o 
   2  14   3    10219.05    10559.98    179.66 o 
   3  14   3    30479.30    30300.93    274.27 o 
   4  14   3     6816.02     6859.52    125.16 o 
   5  14   3    12040.01    12082.12    171.36 o 
   6  14   3     5893.95     5710.69    119.60 o 
   7  14   3     3118.79     3113.25     94.55 o 
   8  14   3      459.81      430.92     58.96 o 
   9  14   3     6561.59     6360.06    140.78 o 
  10  14   3     3195.37     3456.70    110.07 o 
  11  14   3    14113.81    14523.74    204.79 o 
  12  14   3     9285.87     9146.92    153.62 o 
  13  14   3    18387.27    17962.05    307.51 o 
  14  14   3     7881.26     8236.90    253.14 o 
  15  14   3    18649.45    18505.43    411.47 o 
  16  14   3     9561.47     9236.10    274.88 o 
  17  14   3    14655.02    15049.34    355.40 o 
  18  14   3     3396.03     3183.44    194.85 o 
 -17  15   3      983.91      908.69    122.30 o 
 -16  15   3     1451.71     1412.58    155.11 o 
 -15  15   3     1671.13     1447.91    114.34 o 
 -14  15   3     1740.95     1508.84    115.60 o 
 -13  15   3     2106.00     1947.28    117.43 o 
 -12  15   3     1143.16     1108.50     80.89 o 
 -11  15   3     2901.14     2824.29     91.97 o 
 -10  15   3     2485.20     2600.18     88.86 o 
  -9  15   3     4484.39     4342.86    113.09 o 
  -8  15   3     4224.52     3962.81    132.26 o 
  -7  15   3     3794.21     3842.00    101.72 o 
  -6  15   3     4505.61     4353.28    107.63 o 
  -5  15   3     5587.95     5616.54    128.82 o 
  -4  15   3     4238.06     4338.02    111.96 o 
  -3  15   3     2549.55     2594.68     92.72 o 
  -2  15   3     2494.28     2463.25     90.79 o 
  -1  15   3     5591.24     5440.47    112.77 o 
   0  15   3     5548.18     5449.64    115.10 o 
   1  15   3     5601.21     5318.40    110.01 o 
   2  15   3     2511.11     2601.43     92.53 o 
   3  15   3     2590.80     2684.65     93.47 o 
   4  15   3     4245.18     4368.23    120.43 o 
   5  15   3     5557.66     5711.44    124.58 o 
   6  15   3     4528.69     4387.11    113.74 o 
   7  15   3     3782.99     3833.06    107.80 o 
   8  15   3     4238.30     4403.37    119.29 o 
   9  15   3     4487.47     4327.72    128.26 o 
  10  15   3     2480.09     2561.38    103.05 o 
  11  15   3     2896.62     2928.84    107.24 o 
  12  15   3     1136.69     1221.46     96.12 o 
  13  15   3     2086.63     2284.44    252.81 o 
  14  15   3     1729.24     1711.12    150.32 o 
  15  15   3     1663.01     1647.74    152.33 o 
  16  15   3     1456.58     1314.92    149.50 o 
  17  15   3      991.75     1037.45    146.73 o 
 -16  16   3     3928.93     3756.25    173.99 o 
 -15  16   3    12480.60    12504.65    252.30 o 
 -14  16   3     6668.25     6974.69    198.22 o 
 -13  16   3    12044.24    12071.01    279.01 o 
 -12  16   3     4180.19     3880.20    142.92 o 
 -11  16   3     7985.99     7851.10    150.09 o 
 -10  16   3     2263.93     2353.68     96.55 o 
  -9  16   3     5085.23     4738.29    126.52 o 
  -8  16   3      108.61      105.12     58.28 o 
  -7  16   3     3438.23     3435.45     99.93 o 
  -6  16   3     1028.22     1055.31     73.40 o 
  -5  16   3    10282.76    10152.82    166.26 o 
  -4  16   3     2980.71     2948.64    104.21 o 
  -3  16   3    21116.80    21022.27    242.62 o 
  -2  16   3     6645.51     6689.02    141.31 o 
  -1  16   3    31445.09    30996.72    310.67 o 
   0  16   3    10751.96    10608.33    152.49 o 
   1  16   3    31422.58    31155.80    312.65 o 
   2  16   3     6663.41     6634.46    141.51 o 
   3  16   3    21087.64    20957.75    234.24 o 
   4  16   3     2974.40     2949.84    100.37 o 
   5  16   3    10334.11    10395.12    163.66 o 
   6  16   3     1031.58     1209.43     77.76 o 
   7  16   3     3443.39     3543.73    106.57 o 
   8  16   3      111.81      106.18     65.27 o 
   9  16   3     5084.80     5073.10    190.52 o 
  10  16   3     2262.72     2555.00    108.33 o 
  11  16   3     7979.56     8071.34    159.16 o 
  12  16   3     4189.07     4210.09    148.07 o 
  13  16   3    12043.24    12467.00    317.24 o 
  14  16   3     6660.56     6669.14    558.79 o 
  15  16   3    12445.09    12960.49    333.34 o 
  16  16   3     3921.60     4099.02    219.40 o 
 -15  17   3      586.98      690.02    115.67 o 
 -14  17   3     1725.43     1765.29    135.07 o 
 -13  17   3     2658.19     2524.40    162.00 o 
 -12  17   3     1897.01     1854.08    126.35 o 
 -11  17   3     3791.84     3763.42    150.84 o 
 -10  17   3     2992.53     3116.64    123.89 o 
  -9  17   3     6570.51     6448.61    148.11 o 
  -8  17   3     5261.29     5130.72    132.54 o 
  -7  17   3     8489.18     8386.07    152.44 o 
  -6  17   3     6753.23     6928.08    155.98 o 
  -5  17   3     6950.78     6672.30    141.39 o 
  -4  17   3     3331.83     3323.73    112.53 o 
  -3  17   3     3262.56     3425.38    114.76 o 
  -2  17   3     4914.64     4858.35    130.42 o 
  -1  17   3     2156.75     2238.43    103.20 o 
   0  17   3     3317.95     3355.21    121.54 o 
   1  17   3     2175.27     2140.04     97.02 o 
   2  17   3     4909.27     4834.56    131.20 o 
   3  17   3     3257.40     3275.88    154.94 o 
   4  17   3     3343.87     3343.99    110.02 o 
   5  17   3     6944.94     7057.48    144.99 o 
   6  17   3     6764.75     6747.58    143.68 o 
   7  17   3     8474.57     8535.76    156.17 o 
   8  17   3     5253.86     5712.72    153.48 o 
   9  17   3     6555.43     6805.71    164.16 o 
  10  17   3     2971.88     2895.50    121.00 o 
  11  17   3     3785.59     3765.19    140.06 o 
  12  17   3     1886.22     2011.95    115.32 o 
  13  17   3     2666.23     3257.13    195.23 o 
  14  17   3     1753.48     1826.85    208.67 o 
  15  17   3      586.77      522.79    134.55 o 
 -14  18   3     2881.06     3065.59    178.35 o 
 -13  18   3     7091.85     7043.70    242.44 o 
 -12  18   3     3333.16     3613.18    162.46 o 
 -11  18   3     7733.00     7880.40    216.19 o 
 -10  18   3     1116.43      997.82    111.44 o 
  -9  18   3     3156.63     3101.75    163.01 o 
  -8  18   3       51.21      -39.94     75.47 o 
  -7  18   3     3718.12     3478.76    117.19 o 
  -6  18   3      595.56      615.69     74.39 o 
  -5  18   3     6692.35     6275.31    148.82 o 
  -4  18   3     1743.93     1862.27    104.14 o 
  -3  18   3    11299.25    10858.54    183.40 o 
  -2  18   3     3859.24     3703.39    122.69 o 
  -1  18   3    14272.00    14113.20    256.50 o 
   0  18   3     5705.95     5416.74    153.79 o 
   1  18   3    14273.83    14277.93    239.03 o 
   2  18   3     3865.99     3704.18    118.23 o 
   3  18   3    11293.26    11042.72    198.60 o 
   4  18   3     1742.82     1689.95    125.77 o 
   5  18   3     6703.48     6744.91    158.00 o 
   6  18   3      592.96      629.98     78.71 o 
   7  18   3     3750.85     3764.68    123.98 o 
   8  18   3       51.01      165.86     82.06 o 
   9  18   3     3171.09     3373.20    153.47 o 
  10  18   3     1131.48     1225.05    126.64 o 
  11  18   3     7757.91     8238.96    240.94 o 
  12  18   3     3330.25     3674.96    213.30 o 
  13  18   3     7086.12     6628.48    268.06 o 
  14  18   3     2854.99     2479.11    185.85 o 
 -13  19   3     1595.06     1228.23    177.26 o 
 -12  19   3     3141.48     3232.01    161.59 o 
 -11  19   3     5706.99     5743.02    261.91 o 
 -10  19   3     2546.11     2270.46    213.30 o 
  -9  19   3     7402.17     7543.83    237.99 o 
  -8  19   3     7863.92     7853.88    239.28 o 
  -7  19   3    10847.32    10808.25    237.58 o 
  -6  19   3     7193.04     7286.63    231.50 o 
  -5  19   3     8942.91     9243.95    194.78 o 
  -4  19   3     6032.70     6032.13    241.15 o 
  -3  19   3     4108.57     3997.48    144.46 o 
  -2  19   3     3848.99     3900.66    161.69 o 
  -1  19   3      854.74      775.41     99.48 o 
   0  19   3     3252.61     3300.66    142.93 o 
   1  19   3      856.27      797.66    105.90 o 
   2  19   3     3833.79     3803.80    151.19 o 
   3  19   3     4102.53     4314.44    140.38 o 
   4  19   3     6052.98     6072.53    161.22 o 
   5  19   3     8941.15     9173.20    185.81 o 
   6  19   3     7188.43     7150.40    172.75 o 
   7  19   3    10855.40    11147.84    217.44 o 
   8  19   3     7866.34     8137.29    223.17 o 
   9  19   3     7377.74     7792.72    335.33 o 
  10  19   3     2514.04     2473.21    145.57 o 
  11  19   3     5706.54     5569.15    216.33 o 
  12  19   3     3148.79     3277.78    237.39 o 
  13  19   3     1609.34     1745.22    203.35 o 
 -11  20   3     2818.03     2951.64    175.76 o 
 -10  20   3     1097.82     1165.92    137.40 o 
  -9  20   3     2519.38     3025.23    175.56 o 
  -8  20   3      154.36      170.51    113.84 o 
  -7  20   3     3604.61     3710.95    165.40 o 
  -6  20   3      727.42      684.01    109.51 o 
  -5  20   3     4455.02     4122.65    165.00 o 
  -4  20   3     1113.74     1251.66    114.79 o 
  -3  20   3     6663.80     6441.21    243.95 o 
  -2  20   3     1022.34     1199.00    135.25 o 
  -1  20   3     7661.89     7329.09    239.50 o 
   0  20   3      929.94      862.82    128.61 o 
   1  20   3     7652.78     7789.72    245.12 o 
   2  20   3     1024.24     1065.42    123.61 o 
   3  20   3     6685.03     6500.87    230.67 o 
   4  20   3     1110.46     1089.60    112.41 o 
   5  20   3     4465.68     4519.00    174.67 o 
   6  20   3      724.73      824.15    110.43 o 
   7  20   3     3596.93     3668.71    162.17 o 
   8  20   3      151.16      129.51    103.02 o 
   9  20   3     2546.16     2519.76    150.24 o 
  10  20   3     1106.48     1113.48    139.74 o 
  11  20   3     2831.54     3188.75    181.36 o 
  -9  21   3     9007.55     8699.96    330.68 o 
  -8  21   3     6214.97     6463.30    243.04 o 
  -7  21   3    12825.76    13253.14    410.33 o 
  -6  21   3     9574.87     9606.95    244.62 o 
  -5  21   3    11949.67    12146.11    319.25 o 
  -4  21   3     5809.93     5772.44    237.92 o 
  -3  21   3     5338.46     5298.13    223.31 o 
  -2  21   3     3128.99     3051.77    179.06 o 
  -1  21   3      137.56       33.58    110.85 o 
   0  21   3     1775.30     1607.22    151.03 o 
   1  21   3      137.18      235.23    110.76 o 
   2  21   3     3138.51     3116.09    167.94 o 
   3  21   3     5340.22     5402.42    207.01 o 
   4  21   3     5790.82     6138.67    234.76 o 
   5  21   3    11957.42    12138.19    266.26 o 
   6  21   3     9586.73     9976.15    347.31 o 
   7  21   3    12849.94    13421.14    279.16 o 
   8  21   3     6203.37     5810.92    212.41 o 
   9  21   3     9028.54     9104.79    275.78 o 
  -7  22   3     1712.87     1868.16    166.61 o 
  -6  22   3      648.19      753.33    125.16 o 
  -5  22   3     3214.48     3119.40    167.42 o 
  -4  22   3      465.61      417.55    134.69 o 
  -3  22   3     2292.70     2118.28    175.97 o 
  -2  22   3      260.35      434.14    133.03 o 
  -1  22   3     3871.98     4094.49    252.98 o 
   0  22   3      112.78      116.83    132.38 o 
   1  22   3     3866.97     4047.15    239.30 o 
   2  22   3      257.20      195.56    117.45 o 
   3  22   3     2283.06     2321.32    163.54 o 
   4  22   3      464.95      357.05    123.64 o 
   5  22   3     3208.85     3266.90    170.72 o 
   6  22   3      639.39      868.55    122.64 o 
   7  22   3     1703.62     1427.85    152.78 o 
  -2  23   3     1305.27     1299.01    207.91 o 
  -1  23   3     1035.21     1135.02    157.72 o 
   0  23   3     1846.92     1553.01    151.28 o 
   1  23   3     1035.05     1263.05    148.19 o 
   2  23   3     1306.64     1256.22    193.75 o 
   0   0   4    49082.93    48288.77    672.83 o 
   1   0   4       99.82       81.53     31.13 o 
   2   0   4     4229.89     5470.59     65.78 o 
   3   0   4     9093.82     9135.03     90.02 o 
   4   0   4    37986.28    35946.91    253.13 o 
   5   0   4     4812.27     5085.30     65.25 o 
   6   0   4     8043.03     7503.35     83.26 o 
   7   0   4      368.98      431.90     23.88 o 
   8   0   4     1138.40     1565.37     33.92 o 
   9   0   4      789.80      748.80     27.05 o 
  10   0   4    16700.80    16211.45    167.53 o 
  11   0   4     3783.93     3888.29     70.63 o 
  12   0   4    38627.82    38853.74    306.61 o 
  13   0   4     3215.97     3379.62     68.29 o 
  14   0   4    66919.88    66476.94    640.18 o 
  15   0   4     3175.52     3050.49    138.65 o 
  16   0   4    54961.50    53512.09    667.76 o 
  17   0   4     3284.64     3088.26    152.72 o 
  18   0   4    32336.76    32179.95    474.34 o 
  19   0   4     2279.27     2406.47    148.35 o 
  20   0   4     6518.53     6370.71    222.89 o 
  21   0   4      770.16      637.50    149.79 o 
  22   0   4      946.62      832.53    145.29 o 
 -22   1   4      652.36      887.04    141.07 o 
 -21   1   4      239.91      241.48    111.82 o 
 -20   1   4     3952.55     4021.58    265.76 o 
 -19   1   4       95.43      196.16     94.48 o 
 -18   1   4     9076.02     8880.88    234.68 o 
 -17   1   4      164.88       81.54     90.33 o 
 -16   1   4    14189.21    13858.44    270.58 o 
 -15   1   4      650.31      692.55     90.60 o 
 -14   1   4    16219.72    16275.99    194.27 o 
 -13   1   4     1639.28     1802.61     53.63 o 
 -12   1   4    11609.65    11946.82    185.62 o 
 -11   1   4     2400.28     2474.42     57.28 o 
 -10   1   4     6207.10     5817.65     84.79 o 
  -9   1   4      544.64      526.21     26.81 o 
  -8   1   4      187.20      240.29     24.67 o 
  -7   1   4      292.04      264.06     23.95 o 
  -6   1   4     6841.95     6802.48     69.82 o 
  -5   1   4     3534.16     3641.30     54.62 o 
  -4   1   4     7976.03     7375.35     78.06 o 
  -3   1   4    13102.18    13823.47    116.76 o 
  -2   1   4     5355.64     5188.62     70.65 o 
  -1   1   4     1302.76     1280.36     38.46 o 
   0   1   4    11427.29    11088.22    108.03 o 
   1   1   4     1342.98     1355.79     36.14 o 
   2   1   4     5125.09     5167.29     66.21 o 
   3   1   4    13009.17    13814.48    116.64 o 
   4   1   4     7921.13     7377.68     78.56 o 
   5   1   4     3514.96     3664.61     49.26 o 
   6   1   4     6824.17     6737.90     71.59 o 
   7   1   4      293.49      244.39     22.15 o 
   8   1   4      198.61      275.49     22.28 o 
   9   1   4      539.25      499.48     23.66 o 
  10   1   4     6232.78     5961.56     86.87 o 
  11   1   4     2397.17     2355.71     57.66 o 
  12   1   4    11662.07    11905.02    152.52 o 
  13   1   4     1635.20     1649.69     75.10 o 
  14   1   4    16178.70    15826.57    277.71 o 
  15   1   4      645.72      702.66     64.95 o 
  16   1   4    14103.19    14513.28    341.31 o 
  17   1   4      163.70       61.41     87.68 o 
  18   1   4     9077.08     9180.84    240.85 o 
  19   1   4       95.48      -88.38     88.38 o 
  20   1   4     3924.60     3738.51    196.12 o 
  21   1   4      240.01       86.23    146.13 o 
  22   1   4      648.05      604.18    141.54 o 
 -22   2   4     1108.16     1406.04    142.90 o 
 -21   2   4      881.16      966.77    129.45 o 
 -20   2   4     8163.14     8370.86    244.31 o 
 -19   2   4     1934.89     1854.36    154.61 o 
 -18   2   4    25495.41    25520.85    434.58 o 
 -17   2   4     2255.31     2257.33    134.68 o 
 -16   2   4    45555.45    44305.60    576.32 o 
 -15   2   4     3675.23     3755.03     96.28 o 
 -14   2   4    50798.96    50902.04    448.93 o 
 -13   2   4     3327.61     3439.31     69.87 o 
 -12   2   4    52173.57    52843.54    406.33 o 
 -11   2   4     1852.85     1871.03     51.20 o 
 -10   2   4    14630.83    14591.17    156.89 o 
  -9   2   4       26.68       59.59     26.53 o 
  -8   2   4      377.01      494.05     28.29 o 
  -7   2   4     2151.17     2180.19     45.12 o 
  -6   2   4    23942.05    23780.95    195.17 o 
  -5   2   4     5859.37     5932.22     67.18 o 
  -4   2   4    27181.52    25441.98    196.14 o 
  -3   2   4     5590.08     5829.38     68.79 o 
  -2   2   4   124584.80   121297.27    863.37 o 
  -1   2   4     2953.13     2897.71     66.71 o 
   0   2   4    15485.18    14454.60    140.91 o 
   1   2   4     2911.75     2976.12     53.80 o 
   2   2   4   124822.54   122311.78    866.13 o 
   3   2   4     5685.89     5948.25     63.87 o 
   4   2   4    27348.85    26024.47    204.06 o 
   5   2   4     5891.38     6015.46     63.43 o 
   6   2   4    23955.50    24077.52    175.46 o 
   7   2   4     2133.55     2306.81     42.43 o 
   8   2   4      355.67      460.55     29.57 o 
   9   2   4       25.29       59.58     20.42 o 
  10   2   4    14633.85    14244.44    165.52 o 
  11   2   4     1843.18     1871.88     53.09 o 
  12   2   4    52120.67    51317.39    527.96 o 
  13   2   4     3340.18     3325.56    126.35 o 
  14   2   4    50861.73    50158.38    504.44 o 
  15   2   4     3681.53     3683.00    105.51 o 
  16   2   4    45605.54    45402.57    590.02 o 
  17   2   4     2269.00     2156.04    148.08 o 
  18   2   4    25498.73    25084.92    460.06 o 
  19   2   4     1940.41     2062.14    187.41 o 
  20   2   4     8186.78     8239.66    345.06 o 
  21   2   4      880.74     1120.02    144.64 o 
  22   2   4     1119.72     1145.31    155.39 o 
 -22   3   4     5456.26     5339.32    248.70 o 
 -21   3   4      392.80      450.19    117.21 o 
 -20   3   4     4992.01     4891.33    202.73 o 
 -19   3   4      162.16      322.00    101.15 o 
 -18   3   4     9185.40     9293.67    251.04 o 
 -17   3   4      116.38      112.28     87.12 o 
 -16   3   4    11505.85    11544.06    214.48 o 
 -15   3   4      754.17      827.72     60.68 o 
 -14   3   4    11071.43    11215.81    153.92 o 
 -13   3   4     1584.85     1735.69     71.62 o 
 -12   3   4    20421.65    20619.66    195.60 o 
 -11   3   4     1520.51     1484.49     45.75 o 
 -10   3   4    11878.25    11830.08    145.24 o 
  -9   3   4      442.05      476.63     35.55 o 
  -8   3   4    10360.22    10145.31    109.14 o 
  -7   3   4      804.67      952.88     33.55 o 
  -6   3   4    18298.64    18714.43    163.40 o 
  -5   3   4    11824.90    12363.13    112.63 o 
  -4   3   4    33678.64    33184.21    250.11 o 
  -3   3   4     1397.79     1455.65     37.48 o 
  -2   3   4    49091.68    47955.71    332.64 o 
  -1   3   4     2125.34     2162.60     51.70 o 
   0   3   4    16996.58    16169.71    135.19 o 
   1   3   4     2140.84     2109.93     41.09 o 
   2   3   4    49122.49    47953.84    319.59 o 
   3   3   4     1372.42     1445.31     42.67 o 
   4   3   4    33578.04    33535.28    232.66 o 
   5   3   4    11804.05    12455.53    110.43 o 
   6   3   4    18393.36    18577.68    150.29 o 
   7   3   4      817.79      878.90     29.53 o 
   8   3   4    10406.74    10140.17     91.90 o 
   9   3   4      428.97      406.13     24.95 o 
  10   3   4    11895.65    11723.12    145.65 o 
  11   3   4     1538.31     1557.84     60.97 o 
  12   3   4    20458.12    20079.66    236.83 o 
  13   3   4     1572.61     1675.96     87.61 o 
  14   3   4    11004.62    10961.16    186.39 o 
  15   3   4      756.83      824.58     71.17 o 
  16   3   4    11460.53    11507.72    212.96 o 
  17   3   4      114.59       -1.37     90.95 o 
  18   3   4     9162.49     9110.25    259.20 o 
  19   3   4      163.95      221.71    107.92 o 
  20   3   4     4989.68     5038.02    224.87 o 
  21   3   4      399.53      446.19    171.04 o 
  22   3   4     5437.26     5835.06    253.84 o 
 -22   4   4     2608.23     2579.90    192.66 o 
 -21   4   4      809.22      739.62    127.98 o 
 -20   4   4     7040.17     7418.70    234.20 o 
 -19   4   4     1299.35     1474.00    130.54 o 
 -18   4   4    21541.81    21997.50    554.06 o 
 -17   4   4     1681.30     1713.70    126.97 o 
 -16   4   4    29132.81    28818.42    326.01 o 
 -15   4   4     3336.33     3655.86     95.82 o 
 -14   4   4    36238.76    35908.48    345.56 o 
 -13   4   4     4930.40     4762.00    109.30 o 
 -12   4   4    48861.85    47991.68    390.60 o 
 -11   4   4      515.07      497.17     51.68 o 
 -10   4   4    14844.67    14634.76    192.00 o 
  -9   4   4      759.93      835.37     53.92 o 
  -8   4   4     8598.09     8622.32    107.04 o 
  -7   4   4     5057.99     5244.43     73.45 o 
  -6   4   4    15570.83    16660.19    153.92 o 
  -5   4   4     4060.83     4171.35     80.73 o 
  -4   4   4    96152.19    95451.57    615.05 o 
  -3   4   4      311.43      358.94     26.21 o 
  -2   4   4    97434.72    94098.05    606.62 o 
  -1   4   4    13716.04    14087.49    130.81 o 
   0   4   4   129457.07   125273.10    768.18 o 
   1   4   4    13679.32    14038.97    126.16 o 
   2   4   4    97322.11    94893.74    610.10 o 
   3   4   4      283.35      377.84     25.35 o 
   4   4   4    96092.58    95467.48    639.53 o 
   5   4   4     4105.41     4134.17     63.42 o 
   6   4   4    15591.40    16420.45    140.94 o 
   7   4   4     5019.25     5255.99     65.90 o 
   8   4   4     8484.87     8656.99     82.41 o 
   9   4   4      735.97      802.37     35.15 o 
  10   4   4    14827.23    14495.37    156.01 o 
  11   4   4      511.87      571.01     40.74 o 
  12   4   4    48890.86    47345.27    468.59 o 
  13   4   4     4934.28     4970.72    136.11 o 
  14   4   4    36265.21    36753.91    496.84 o 
  15   4   4     3329.57     3321.84    115.11 o 
  16   4   4    29176.53    29453.96    363.64 o 
  17   4   4     1674.34     1819.87    157.06 o 
  18   4   4    21519.52    21034.77    397.91 o 
  19   4   4     1307.67     1618.92    145.82 o 
  20   4   4     7037.45     7401.50    261.74 o 
  21   4   4      804.92      914.03    143.16 o 
  22   4   4     2604.82     2588.55    174.84 o 
 -22   5   4     8234.23     8762.19    335.55 o 
 -21   5   4      498.13      401.17    121.13 o 
 -20   5   4     9174.11     9512.94    331.12 o 
 -19   5   4      509.65      637.26    109.34 o 
 -18   5   4     8078.51     8417.06    230.04 o 
 -17   5   4      178.99      204.95     67.20 o 
 -16   5   4     9994.97     9863.02    190.09 o 
 -15   5   4      250.57      215.46     53.11 o 
 -14   5   4    10267.14     9833.57    149.79 o 
 -13   5   4     1321.71     1271.90     68.65 o 
 -12   5   4    11713.95    11616.64    218.16 o 
 -11   5   4     1609.60     1501.77     60.95 o 
 -10   5   4    23435.68    23165.48    253.57 o 
  -9   5   4     1510.45     1510.74     51.35 o 
  -8   5   4    34120.04    34665.63    255.11 o 
  -7   5   4     1752.31     2026.84     51.03 o 
  -6   5   4    53601.22    54703.91    391.09 o 
  -5   5   4     4082.04     4138.20     65.39 o 
  -4   5   4    45838.87    45335.16    325.58 o 
  -3   5   4     5209.75     5713.41     71.88 o 
  -2   5   4    30704.86    29672.13    210.25 o 
  -1   5   4     7789.96     8579.35    122.45 o 
   0   5   4    25303.98    25489.28    225.65 o 
   1   5   4     7842.87     8765.20    109.73 o 
   2   5   4    30689.25    30104.33    228.83 o 
   3   5   4     5235.28     5813.68     70.13 o 
   4   5   4    45932.07    45081.37    312.45 o 
   5   5   4     4062.58     4238.03     62.15 o 
   6   5   4    53588.25    54652.40    391.48 o 
   7   5   4     1761.80     2188.70     48.77 o 
   8   5   4    34243.44    35107.29    254.34 o 
   9   5   4     1522.06     1571.40     47.35 o 
  10   5   4    23434.46    23481.78    230.37 o 
  11   5   4     1622.20     1624.64     52.43 o 
  12   5   4    11643.80    11596.91    191.56 o 
  13   5   4     1334.07     1265.23    106.35 o 
  14   5   4    10294.16    10096.10    189.05 o 
  15   5   4      245.63      353.94     74.63 o 
  16   5   4     9970.37     9910.65    191.25 o 
  17   5   4      179.89      265.07     71.63 o 
  18   5   4     8127.81     8573.44    325.53 o 
  19   5   4      510.51      633.98    122.52 o 
  20   5   4     9195.41     9258.57    370.42 o 
  21   5   4      504.49      683.26    126.52 o 
  22   5   4     8227.30     8659.34    270.49 o 
 -22   6   4     3754.81     3818.98    253.21 o 
 -21   6   4      919.59      952.94    151.49 o 
 -20   6   4     6546.62     6678.03    254.91 o 
 -19   6   4     1190.36     1183.82    125.80 o 
 -18   6   4    14658.40    14436.47    264.16 o 
 -17   6   4     1590.17     1498.59     83.35 o 
 -16   6   4    24532.06    23870.75    270.80 o 
 -15   6   4     3728.90     3632.85    104.14 o 
 -14   6   4    33389.21    31931.49    344.33 o 
 -13   6   4     2675.12     2349.34     87.22 o 
 -12   6   4    20393.76    19764.93    239.59 o 
 -11   6   4     1878.61     1665.80     57.89 o 
 -10   6   4    15930.17    15500.99    165.88 o 
  -9   6   4     1941.12     1904.62     52.11 o 
  -8   6   4    12776.53    13108.32    136.24 o 
  -7   6   4     3373.58     3480.96     59.36 o 
  -6   6   4    37868.38    39838.38    288.63 o 
  -5   6   4     3379.47     3466.15     58.39 o 
  -4   6   4    40489.98    41594.56    307.81 o 
  -3   6   4     1425.68     1470.39     47.42 o 
  -2   6   4    72452.35    71545.91    497.30 o 
  -1   6   4    20158.93    20899.22    198.47 o 
   0   6   4    49506.98    49070.49    343.14 o 
   1   6   4    20059.52    20854.49    207.99 o 
   2   6   4    72333.24    71286.73    590.72 o 
   3   6   4     1392.98     1447.65     49.17 o 
   4   6   4    40464.07    41216.70    315.99 o 
   5   6   4     3427.49     3504.73     70.32 o 
   6   6   4    37732.34    39335.30    317.23 o 
   7   6   4     3363.93     3648.82     81.81 o 
   8   6   4    12690.10    13362.79    144.07 o 
   9   6   4     1935.36     2011.20     59.24 o 
  10   6   4    15890.81    15739.23    176.10 o 
  11   6   4     1898.11     1817.85     58.39 o 
  12   6   4    20450.08    20121.43    268.60 o 
  13   6   4     2671.73     2782.91    122.18 o 
  14   6   4    33379.61    32837.99    400.76 o 
  15   6   4     3722.98     3455.90    138.49 o 
  16   6   4    24571.90    24516.16    332.30 o 
  17   6   4     1589.29     1663.85     99.56 o 
  18   6   4    14647.80    14708.96    309.52 o 
  19   6   4     1196.14     1400.87    134.81 o 
  20   6   4     6505.96     6898.67    239.81 o 
  21   6   4      923.70     1179.30    138.63 o 
  22   6   4     3741.25     3803.53    203.43 o 
 -21   7   4      910.53      803.35    266.95 o 
 -20   7   4    10420.03    10197.38    320.71 o 
 -19   7   4      723.02      748.89    115.76 o 
 -18   7   4    11830.96    11605.31    205.46 o 
 -17   7   4      172.30      149.51     61.06 o 
 -16   7   4     6656.21     6738.57    138.74 o 
 -15   7   4       38.89       20.67     57.01 o 
 -14   7   4     8318.97     8460.92    156.24 o 
 -13   7   4      275.59      334.86     57.47 o 
 -12   7   4    16227.01    15843.03    198.26 o 
 -11   7   4     3626.23     3541.51     81.33 o 
 -10   7   4    28371.95    27723.02    243.88 o 
  -9   7   4     2534.47     2567.40     70.99 o 
  -8   7   4    64419.20    64799.84    466.63 o 
  -7   7   4     6242.62     6340.15     87.30 o 
  -6   7   4    72523.41    71282.48    469.14 o 
  -5   7   4     4267.28     4481.56     78.81 o 
  -4   7   4    61944.72    61251.22    424.38 o 
  -3   7   4      266.83      389.46     35.92 o 
  -2   7   4    25169.37    25109.99    227.20 o 
  -1   7   4     2429.40     2581.25     65.17 o 
   0   7   4    20510.34    20928.68    182.47 o 
   1   7   4     2441.03     2503.84     57.50 o 
   2   7   4    25147.84    25368.42    211.99 o 
   3   7   4      265.00      315.20     34.26 o 
   4   7   4    61956.85    60879.78    423.60 o 
   5   7   4     4248.45     4365.89     73.16 o 
   6   7   4    72723.02    72051.43    574.11 o 
   7   7   4     6236.18     6293.62    107.36 o 
   8   7   4    64468.67    65386.55    565.99 o 
   9   7   4     2539.28     2716.64     81.94 o 
  10   7   4    28384.26    28357.82    280.70 o 
  11   7   4     3633.22     3636.99     79.05 o 
  12   7   4    16277.15    15861.56    265.13 o 
  13   7   4      275.05       86.30     71.44 o 
  14   7   4     8269.70     8216.23    243.52 o 
  15   7   4       40.30       83.82     70.00 o 
  16   7   4     6647.49     7026.27    239.99 o 
  17   7   4      171.27      163.77     82.53 o 
  18   7   4    11857.48    12067.06    216.52 o 
  19   7   4      716.99      641.17    115.50 o 
  20   7   4    10427.02    10644.81    281.09 o 
  21   7   4      907.89      866.73    132.25 o 
 -21   8   4      539.86      670.50    167.32 o 
 -20   8   4     4369.17     4193.39    199.17 o 
 -19   8   4     1424.14     1413.69     96.85 o 
 -18   8   4     7232.44     7680.89    165.92 o 
 -17   8   4     1838.69     2001.90     98.33 o 
 -16   8   4    13344.45    13250.39    210.84 o 
 -15   8   4     1841.34     1960.41    135.88 o 
 -14   8   4    18873.06    18081.18    269.73 o 
 -13   8   4     1112.02     1165.21     71.77 o 
 -12   8   4    15172.95    14835.82    194.59 o 
 -11   8   4     3861.05     3831.51     78.97 o 
 -10   8   4    11151.65    11112.43    129.72 o 
  -9   8   4     1798.22     1858.07     57.77 o 
  -8   8   4    16758.05    16761.91    160.17 o 
  -7   8   4     2636.76     2598.24     61.74 o 
  -6   8   4    25416.51    24808.26    208.00 o 
  -5   8   4     4055.37     4164.81     71.51 o 
  -4   8   4    51505.52    51801.43    372.73 o 
  -3   8   4     5930.44     6183.91     91.33 o 
  -2   8   4    29029.44    30055.13    269.33 o 
  -1   8   4    11556.77    11955.72    147.22 o 
   0   8   4    74464.69    74855.77    514.96 o 
   1   8   4    11522.48    12115.41    127.13 o 
   2   8   4    29018.24    30365.30    251.07 o 
   3   8   4     5899.22     6156.84     88.66 o 
   4   8   4    51337.39    52133.54    376.49 o 
   5   8   4     4053.77     4236.56     80.32 o 
   6   8   4    25262.10    25088.27    231.53 o 
   7   8   4     2646.98     2745.39     76.41 o 
   8   8   4    16711.13    17639.11    197.11 o 
   9   8   4     1821.99     1882.00     68.38 o 
  10   8   4    11212.00    11159.68    151.66 o 
  11   8   4     3862.47     3941.30     87.20 o 
  12   8   4    15117.88    14474.95    205.14 o 
  13   8   4     1130.37     1167.95     91.77 o 
  14   8   4    18908.33    18326.41    280.83 o 
  15   8   4     1848.26     1956.90    110.77 o 
  16   8   4    13348.52    13308.77    241.75 o 
  17   8   4     1846.30     1747.27    111.16 o 
  18   8   4     7243.06     7130.31    185.29 o 
  19   8   4     1445.42     1589.25    116.63 o 
  20   8   4     4371.71     4266.76    222.37 o 
  21   8   4      538.97      643.70    179.54 o 
 -21   9   4      666.78      510.36    195.83 o 
 -20   9   4    17013.44    17364.15    389.84 o 
 -19   9   4      814.38      864.55     89.46 o 
 -18   9   4     7076.09     6802.49    204.33 o 
 -17   9   4      513.57      493.92     88.25 o 
 -16   9   4     4765.22     4705.97    147.42 o 
 -15   9   4       79.25      -64.39     64.39 o 
 -14   9   4     4759.52     4669.65    129.83 o 
 -13   9   4      374.03      244.74     62.25 o 
 -12   9   4    25927.93    24810.08    271.13 o 
 -11   9   4     3223.16     3113.33     78.45 o 
 -10   9   4    46174.25    46096.13    376.43 o 
  -9   9   4     4360.09     4620.51     84.97 o 
  -8   9   4    60173.18    59345.18    390.74 o 
  -7   9   4     3108.23     3185.11     71.79 o 
  -6   9   4    73179.15    70299.65    481.40 o 
  -5   9   4     4328.94     4438.30     77.47 o 
  -4   9   4    49677.88    48547.48    339.00 o 
  -3   9   4     2131.66     2051.80     69.81 o 
  -2   9   4    26372.63    26490.35    252.11 o 
  -1   9   4      169.14      157.31     35.56 o 
   0   9   4    12223.77    12388.46    134.61 o 
   1   9   4      163.47      147.86     37.20 o 
   2   9   4    26461.38    26733.58    234.38 o 
   3   9   4     2134.96     2101.70     62.86 o 
   4   9   4    49888.82    48418.30    360.87 o 
   5   9   4     4334.11     4521.50     84.03 o 
   6   9   4    73336.01    71216.99    524.88 o 
   7   9   4     3108.70     3268.82     93.13 o 
   8   9   4    60190.14    60355.09    492.82 o 
   9   9   4     4345.53     4602.22     99.08 o 
  10   9   4    46182.96    46309.08    393.09 o 
  11   9   4     3216.53     3225.12     86.53 o 
  12   9   4    25916.08    25144.53    248.25 o 
  13   9   4      378.97      392.34     77.47 o 
  14   9   4     4751.77     4736.90    155.54 o 
  15   9   4       81.81      -42.88     78.72 o 
  16   9   4     4749.87     4811.85    211.83 o 
  17   9   4      515.17      387.52     86.77 o 
  18   9   4     7056.70     6922.06    189.72 o 
  19   9   4      809.60      839.77    104.45 o 
  20   9   4    17006.99    17711.83    537.19 o 
  21   9   4      668.47      741.11    201.04 o 
 -20  10   4     3941.18     4127.43    241.86 o 
 -19  10   4      774.58      925.25    102.76 o 
 -18  10   4     2059.87     2135.63    128.11 o 
 -17  10   4     1125.07     1047.34     95.57 o 
 -16  10   4     2224.20     2169.55    114.27 o 
 -15  10   4      939.55      983.51     94.50 o 
 -14  10   4     3891.80     3956.40    128.18 o 
 -13  10   4     1075.82     1021.75     79.75 o 
 -12  10   4    12208.33    11884.04    153.37 o 
 -11  10   4      905.22      876.79     51.58 o 
 -10  10   4    14408.96    14614.06    152.61 o 
  -9  10   4     2648.01     2640.77     76.34 o 
  -8  10   4    12279.61    11877.56    126.07 o 
  -7  10   4     1772.05     1750.42     59.25 o 
  -6  10   4    21819.78    20969.55    184.16 o 
  -5  10   4     3513.79     3512.33     85.67 o 
  -4  10   4    17886.57    18110.34    167.63 o 
  -3  10   4     3356.03     3399.80     77.09 o 
  -2  10   4    33302.91    33586.68    287.26 o 
  -1  10   4     2281.40     2427.91     65.39 o 
   0  10   4     6786.06     7003.97    101.83 o 
   1  10   4     2263.64     2426.19     67.82 o 
   2  10   4    33173.72    33600.99    286.07 o 
   3  10   4     3341.19     3523.52     82.01 o 
   4  10   4    17773.31    18213.23    192.69 o 
   5  10   4     3477.95     3550.53    107.55 o 
   6  10   4    21710.31    21295.24    203.02 o 
   7  10   4     1744.98     1775.95     71.87 o 
   8  10   4    12336.57    12140.56    162.33 o 
   9  10   4     2664.68     2719.92     87.71 o 
  10  10   4    14379.41    14809.08    170.40 o 
  11  10   4      908.04      957.00     60.92 o 
  12  10   4    12257.90    12286.11    208.21 o 
  13  10   4     1073.90      959.85     91.78 o 
  14  10   4     3864.59     3808.60    146.29 o 
  15  10   4      949.38     1036.37     98.61 o 
  16  10   4     2228.17     2171.90    125.21 o 
  17  10   4     1133.50      949.28    101.43 o 
  18  10   4     2083.38     2320.25    171.57 o 
  19  10   4      783.13      838.54    114.79 o 
  20  10   4     3937.39     4250.91    184.63 o 
 -20  11   4    12870.83    13106.90    307.61 o 
 -19  11   4      937.83      763.10    105.37 o 
 -18  11   4     7293.90     6942.73    217.25 o 
 -17  11   4      597.66      552.79     94.34 o 
 -16  11   4      520.20      645.34     90.86 o 
 -15  11   4      757.58      753.35     91.06 o 
 -14  11   4     3666.31     3389.01    127.88 o 
 -13  11   4     1912.31     1762.18    102.73 o 
 -12  11   4    20556.50    20141.69    212.09 o 
 -11  11   4     3141.68     3017.42     83.84 o 
 -10  11   4    50419.92    50147.96    447.71 o 
  -9  11   4     4244.51     4365.90     94.63 o 
  -8  11   4    71452.00    70096.52    450.28 o 
  -7  11   4     2222.58     2296.88     67.55 o 
  -6  11   4    69723.28    67421.18    476.66 o 
  -5  11   4     1074.23     1152.37     60.74 o 
  -4  11   4    46181.14    45301.98    371.61 o 
  -3  11   4     1342.68     1352.92     62.29 o 
  -2  11   4    17034.63    17248.63    188.35 o 
  -1  11   4     1804.07     1772.26     72.20 o 
   0  11   4      582.19      576.00     48.84 o 
   1  11   4     1793.66     1906.95     63.69 o 
   2  11   4    17125.34    16857.48    176.83 o 
   3  11   4     1315.94     1331.38     67.29 o 
   4  11   4    46245.48    45791.23    371.06 o 
   5  11   4     1085.52     1144.11     62.06 o 
   6  11   4    69685.59    67598.18    498.20 o 
   7  11   4     2225.76     2305.65     80.59 o 
   8  11   4    71452.16    70021.73    533.55 o 
   9  11   4     4225.60     4196.96    102.24 o 
  10  11   4    50443.76    50620.09    438.37 o 
  11  11   4     3139.84     3091.76    100.99 o 
  12  11   4    20498.64    20081.97    221.20 o 
  13  11   4     1908.21     1633.70    111.78 o 
  14  11   4     3668.43     3398.52    144.55 o 
  15  11   4      756.84      619.75    122.51 o 
  16  11   4      523.28      525.35     95.22 o 
  17  11   4      594.37      528.43    122.64 o 
  18  11   4     7285.50     7247.92    225.19 o 
  19  11   4      941.37     1098.40    127.82 o 
  20  11   4    12867.15    12828.87    310.90 o 
 -19  12   4      923.49      841.86    132.65 o 
 -18  12   4     1576.50     1670.36    137.05 o 
 -17  12   4      521.18      501.06     99.99 o 
 -16  12   4      188.03      234.32     85.59 o 
 -15  12   4      522.83      346.11     82.66 o 
 -14  12   4     1462.69     1517.62    104.11 o 
 -13  12   4      438.55      427.24     78.92 o 
 -12  12   4     5720.90     5937.95    119.86 o 
 -11  12   4      929.23      963.59     58.90 o 
 -10  12   4    12890.24    12886.46    159.91 o 
  -9  12   4      995.70     1103.69     62.12 o 
  -8  12   4    19993.77    19886.47    177.76 o 
  -7  12   4     2107.87     2219.84     68.27 o 
  -6  12   4    14394.78    14222.48    161.16 o 
  -5  12   4     2019.38     2086.36     76.61 o 
  -4  12   4    12687.59    12570.19    164.97 o 
  -3  12   4      422.00      435.43     56.48 o 
  -2  12   4     4303.56     4439.45    102.22 o 
  -1  12   4      566.35      481.72     59.90 o 
   0  12   4        8.94       32.79     45.34 o 
   1  12   4      574.61      637.64     52.58 o 
   2  12   4     4337.42     4600.73     95.71 o 
   3  12   4      408.23      413.67     53.36 o 
   4  12   4    12623.92    13002.96    156.09 o 
   5  12   4     1998.11     2138.25     78.65 o 
   6  12   4    14501.25    14657.92    173.44 o 
   7  12   4     2111.32     2148.83     78.32 o 
   8  12   4    19959.21    20322.89    201.56 o 
   9  12   4      995.92     1087.96     68.27 o 
  10  12   4    12923.98    12743.28    173.72 o 
  11  12   4      932.15     1001.02     66.09 o 
  12  12   4     5727.77     5751.16    123.88 o 
  13  12   4      435.52      413.16     96.65 o 
  14  12   4     1475.21     1537.51    114.99 o 
  15  12   4      515.38      551.14     95.67 o 
  16  12   4      193.38      367.77    104.63 o 
  17  12   4      522.51      424.65    107.38 o 
  18  12   4     1578.33     1772.88    140.71 o 
  19  12   4      923.04     1022.75    130.85 o 
 -18  13   4     6300.76     6468.11    209.23 o 
 -17  13   4      744.29      745.59    116.45 o 
 -16  13   4      432.51      508.28     99.74 o 
 -15  13   4     1177.95     1158.20    107.82 o 
 -14  13   4     3531.92     3634.62    150.09 o 
 -13  13   4     2700.18     2634.91    122.44 o 
 -12  13   4    11668.53    11691.32    158.47 o 
 -11  13   4     2363.83     2429.51     81.42 o 
 -10  13   4    38558.58    38092.91    339.10 o 
  -9  13   4     3742.74     3866.35     98.12 o 
  -8  13   4    75348.52    71279.38    467.86 o 
  -7  13   4     4178.26     4302.38     91.20 o 
  -6  13   4    68108.63    66487.15    468.46 o 
  -5  13   4     1374.84     1502.59     71.13 o 
  -4  13   4    42528.64    40914.01    344.49 o 
  -3  13   4      722.36      667.62     70.06 o 
  -2  13   4    16924.70    16806.58    200.35 o 
  -1  13   4     2088.64     2005.73     83.64 o 
   0  13   4      112.55      108.94     50.53 o 
   1  13   4     2080.07     2079.10     74.02 o 
   2  13   4    16879.06    16840.22    177.37 o 
   3  13   4      689.83      753.72     68.53 o 
   4  13   4    42486.03    41475.64    337.22 o 
   5  13   4     1362.92     1543.67     74.35 o 
   6  13   4    67931.80    67254.87    492.10 o 
   7  13   4     4171.02     4224.52    100.37 o 
   8  13   4    75335.45    73084.93    526.77 o 
   9  13   4     3725.09     3828.47    119.09 o 
  10  13   4    38557.29    37862.29    427.98 o 
  11  13   4     2347.64     2401.91     98.23 o 
  12  13   4    11694.89    11707.99    177.30 o 
  13  13   4     2691.48     2675.54    149.20 o 
  14  13   4     3514.17     3351.46    163.29 o 
  15  13   4     1166.98     1026.52    129.00 o 
  16  13   4      432.09      350.73    123.80 o 
  17  13   4      750.15      629.04    190.42 o 
  18  13   4     6316.51     6332.18    245.54 o 
 -18  14   4     2385.50     2432.10    174.76 o 
 -17  14   4      533.17      642.84    119.85 o 
 -16  14   4      562.93      819.39    112.31 o 
 -15  14   4      147.84      143.85    108.12 o 
 -14  14   4     1492.10     1547.97    118.76 o 
 -13  14   4       95.73       30.12     76.66 o 
 -12  14   4     4649.24     4846.77    119.06 o 
 -11  14   4       53.68       82.14     51.72 o 
 -10  14   4    10925.86    10521.55    154.92 o 
  -9  14   4     1095.73     1192.66     70.15 o 
  -8  14   4    15244.49    14926.90    166.55 o 
  -7  14   4      889.20     1009.98     59.20 o 
  -6  14   4    13784.83    13742.59    233.72 o 
  -5  14   4      340.83      364.72     57.47 o 
  -4  14   4    13862.02    13898.17    169.41 o 
  -3  14   4     1021.58      896.08     69.47 o 
  -2  14   4    11405.87    11216.79    160.69 o 
  -1  14   4      219.90      156.51     59.08 o 
   0  14   4     7284.80     6986.58    120.02 o 
   1  14   4      216.06      286.80     55.61 o 
   2  14   4    11436.01    11317.64    166.79 o 
   3  14   4     1012.92      982.49     68.17 o 
   4  14   4    13960.23    13893.61    170.99 o 
   5  14   4      342.86      380.95     56.48 o 
   6  14   4    13773.08    13656.73    168.90 o 
   7  14   4      897.50      852.28     63.74 o 
   8  14   4    15311.56    15182.58    186.62 o 
   9  14   4     1102.25     1088.72     92.95 o 
  10  14   4    10927.60    11131.30    186.86 o 
  11  14   4       54.15      -30.12     57.96 o 
  12  14   4     4643.35     4693.95    125.32 o 
  13  14   4       93.98      172.26    100.84 o 
  14  14   4     1519.43     1728.59    149.32 o 
  15  14   4      144.48      150.09    133.12 o 
  16  14   4      565.86      725.62    132.65 o 
  17  14   4      527.62      461.28    128.33 o 
  18  14   4     2388.14     2647.50    183.39 o 
 -17  15   4      763.91      655.15    117.12 o 
 -16  15   4      591.76      358.17    106.77 o 
 -15  15   4      909.73      637.74    106.24 o 
 -14  15   4     2008.45     1945.99    130.69 o 
 -13  15   4     1416.80     1362.53    108.40 o 
 -12  15   4    11631.39    11297.02    178.75 o 
 -11  15   4     1970.72     1921.14     83.49 o 
 -10  15   4    24402.57    23381.32    261.61 o 
  -9  15   4     3342.13     3254.46    104.30 o 
  -8  15   4    43446.46    42619.98    348.90 o 
  -7  15   4     5615.05     5802.68    138.26 o 
  -6  15   4    39672.24    38604.48    329.78 o 
  -5  15   4     1877.05     1841.43     79.82 o 
  -4  15   4    27302.53    26934.85    292.48 o 
  -3  15   4     1937.46     1979.60     93.59 o 
  -2  15   4    14325.94    13851.03    180.96 o 
  -1  15   4     1771.95     1861.49     79.86 o 
   0  15   4     1312.09     1421.57     70.22 o 
   1  15   4     1754.84     1711.59     75.66 o 
   2  15   4    14333.25    14066.28    175.57 o 
   3  15   4     1944.22     1983.00     80.78 o 
   4  15   4    27246.01    27558.02    262.82 o 
   5  15   4     1872.83     2017.93     82.76 o 
   6  15   4    39651.17    39017.10    390.86 o 
   7  15   4     5601.08     5899.21    137.93 o 
   8  15   4    43327.45    43130.08    387.92 o 
   9  15   4     3326.04     3433.64    118.93 o 
  10  15   4    24417.44    23994.16    373.06 o 
  11  15   4     1967.95     1915.68     94.27 o 
  12  15   4    11640.43    11537.97    195.59 o 
  13  15   4     1410.32     1519.38    143.17 o 
  14  15   4     2001.80     1891.18    157.77 o 
  15  15   4      903.65      873.84    136.88 o 
  16  15   4      596.12      552.52    133.98 o 
  17  15   4      779.39      662.77    137.94 o 
 -16  16   4     3419.61     2886.54    160.69 o 
 -15  16   4      139.86      180.22    102.36 o 
 -14  16   4     5016.99     5076.61    177.47 o 
 -13  16   4      316.15      188.93     90.56 o 
 -12  16   4     8245.54     8195.82    204.35 o 
 -11  16   4       17.74      -44.57     56.49 o 
 -10  16   4     7423.29     7280.50    146.06 o 
  -9  16   4        0.79      -51.14     59.76 o 
  -8  16   4     8812.94     8580.47    148.52 o 
  -7  16   4      345.13      412.14     59.57 o 
  -6  16   4     8403.14     8605.25    138.84 o 
  -5  16   4       64.79       70.47     58.68 o 
  -4  16   4    12041.15    12114.96    174.81 o 
  -3  16   4       86.39       96.41     62.59 o 
  -2  16   4    14432.78    14228.04    189.71 o 
  -1  16   4      106.08      105.05     59.68 o 
   0  16   4    13207.10    12941.91    170.21 o 
   1  16   4      104.88       52.54     60.10 o 
   2  16   4    14443.46    14326.22    184.53 o 
   3  16   4       85.18       49.31     56.84 o 
   4  16   4    12080.00    11909.19    168.50 o 
   5  16   4       63.97      112.96     61.01 o 
   6  16   4     8404.26     8359.27    150.06 o 
   7  16   4      346.30      341.86     64.71 o 
   8  16   4     8806.29     8953.90    208.71 o 
   9  16   4        0.77      -65.90     65.90 o 
  10  16   4     7431.57     7492.84    204.88 o 
  11  16   4       18.38      -62.69     65.79 o 
  12  16   4     8246.65     8325.87    187.75 o 
  13  16   4      314.62      146.90    117.46 o 
  14  16   4     5021.05     4725.76    226.92 o 
  15  16   4      137.43       47.44    122.95 o 
  16  16   4     3423.36     3711.82    251.69 o 
 -15  17   4      781.23      819.74    139.31 o 
 -14  17   4     2593.44     2550.61    150.25 o 
 -13  17   4     1329.06     1236.15    122.22 o 
 -12  17   4     7034.04     7077.62    190.31 o 
 -11  17   4     2047.70     2085.13    109.28 o 
 -10  17   4    15919.91    15933.61    245.10 o 
  -9  17   4     3507.64     3361.42    126.92 o 
  -8  17   4    18651.55    18680.48    244.63 o 
  -7  17   4     2240.21     2226.30     90.24 o 
  -6  17   4    17888.94    17780.70    218.49 o 
  -5  17   4     2451.49     2422.93     97.91 o 
  -4  17   4    15323.69    14710.07    198.23 o 
  -3  17   4     1618.62     1551.16     84.39 o 
  -2  17   4     7711.19     7726.55    148.23 o 
  -1  17   4     2465.25     2283.67     93.17 o 
   0  17   4     4525.15     4588.32    139.55 o 
   1  17   4     2473.75     2325.48     96.80 o 
   2  17   4     7737.28     8120.27    151.69 o 
   3  17   4     1613.80     1563.35     93.59 o 
   4  17   4    15340.24    15639.79    206.40 o 
   5  17   4     2457.63     2453.23    100.15 o 
   6  17   4    17891.65    17832.87    222.20 o 
   7  17   4     2243.79     2194.45     95.58 o 
   8  17   4    18633.21    19149.54    267.71 o 
   9  17   4     3502.65     3285.31    132.94 o 
  10  17   4    15901.69    15261.82    259.12 o 
  11  17   4     2056.40     2097.71    118.17 o 
  12  17   4     7039.47     6988.54    223.55 o 
  13  17   4     1333.18     1223.24    149.12 o 
  14  17   4     2600.33     2906.06    192.51 o 
  15  17   4      782.16      977.93    151.61 o 
 -14  18   4    11498.03    11709.71    361.73 o 
 -13  18   4       54.98      -29.65    113.17 o 
 -12  18   4     7344.01     7805.98    221.87 o 
 -11  18   4      438.20      543.27    103.16 o 
 -10  18   4     8035.84     8171.14    237.65 o 
  -9  18   4       73.58      -26.30     86.92 o 
  -8  18   4     4613.50     4520.81    187.89 o 
  -7  18   4       30.63      -65.83     65.83 o 
  -6  18   4     6091.81     6303.89    147.79 o 
  -5  18   4      209.61      199.32     82.87 o 
  -4  18   4    11102.72    10929.20    202.25 o 
  -3  18   4      201.84      140.94     68.63 o 
  -2  18   4    15496.73    15997.40    212.48 o 
  -1  18   4      850.12     1017.54     91.41 o 
   0  18   4    20308.45    20740.31    275.12 o 
   1  18   4      849.87      793.14     94.27 o 
   2  18   4    15494.47    15498.26    210.69 o 
   3  18   4      201.55      121.40     66.76 o 
   4  18   4    11108.68    11197.78    187.56 o 
   5  18   4      210.75      173.31     70.60 o 
   6  18   4     6092.10     6271.18    163.77 o 
   7  18   4       30.65      -45.82     65.68 o 
   8  18   4     4604.97     4775.50    178.16 o 
   9  18   4       77.27       85.15     87.12 o 
  10  18   4     8032.35     8476.63    252.39 o 
  11  18   4      439.16      335.04     95.53 o 
  12  18   4     7348.29     8137.44    343.82 o 
  13  18   4       51.91      128.24    154.65 o 
  14  18   4    11471.35    11648.55    382.58 o 
 -12  19   4     3030.83     3205.39    161.65 o 
 -11  19   4     1402.46     1233.70    142.51 o 
 -10  19   4     6714.51     6480.89    226.08 o 
  -9  19   4     2102.60     2202.69    152.72 o 
  -8  19   4     9685.32     9827.54    293.50 o 
  -7  19   4     1757.85     1790.86    127.67 o 
  -6  19   4    10445.02    10631.05    216.77 o 
  -5  19   4      939.45      861.19     98.95 o 
  -4  19   4     8197.91     8356.18    209.51 o 
  -3  19   4     1202.16     1287.10    111.35 o 
  -2  19   4     6523.65     6448.44    203.50 o 
  -1  19   4     1788.39     1710.97    115.70 o 
   0  19   4     4802.76     4902.89    189.83 o 
   1  19   4     1784.92     1577.38    115.80 o 
   2  19   4     6525.01     6507.80    187.83 o 
   3  19   4     1198.07     1228.35     99.03 o 
   4  19   4     8212.73     8391.98    184.91 o 
   5  19   4      936.05      936.27     95.68 o 
   6  19   4    10425.53    10757.22    208.01 o 
   7  19   4     1757.09     1922.54    117.01 o 
   8  19   4     9706.61     9857.46    245.44 o 
   9  19   4     2103.77     2284.47    143.39 o 
  10  19   4     6722.09     7060.79    245.65 o 
  11  19   4     1401.53     1452.43    126.87 o 
  12  19   4     3066.23     3140.18    177.08 o 
 -11  20   4      271.79      439.26    166.43 o 
 -10  20   4     3624.76     3516.12    184.39 o 
  -9  20   4      425.37      377.74    115.11 o 
  -8  20   4     2799.47     2883.63    174.08 o 
  -7  20   4      312.17      329.87    104.20 o 
  -6  20   4     4472.95     4530.65    203.50 o 
  -5  20   4      591.31      290.83    113.60 o 
  -4  20   4    10429.52    10732.16    273.74 o 
  -3  20   4      826.59     1005.12    154.94 o 
  -2  20   4    18326.85    18632.13    360.50 o 
  -1  20   4      728.99      847.45    135.34 o 
   0  20   4    16791.82    16806.13    342.58 o 
   1  20   4      727.90      911.26    134.37 o 
   2  20   4    18323.63    18079.52    359.37 o 
   3  20   4      835.40      833.75    128.70 o 
   4  20   4    10410.42    10510.67    230.94 o 
   5  20   4      594.12      502.85    106.68 o 
   6  20   4     4484.53     4717.82    193.71 o 
   7  20   4      308.39      347.11    136.59 o 
   8  20   4     2786.29     2743.97    175.43 o 
   9  20   4      428.67      527.21    112.34 o 
  10  20   4     3637.28     3612.42    171.09 o 
  11  20   4      268.55      437.04    142.45 o 
  -9  21   4      827.30      889.50    139.83 o 
  -8  21   4     2874.79     3168.50    186.06 o 
  -7  21   4     1395.63     1676.32    139.55 o 
  -6  21   4     2762.20     2955.15    160.47 o 
  -5  21   4      851.87      682.05    147.39 o 
  -4  21   4     4662.31     4625.22    176.00 o 
  -3  21   4      832.05      959.17    138.14 o 
  -2  21   4     4144.22     4363.18    204.44 o 
  -1  21   4     1208.16     1105.88    141.91 o 
   0  21   4     3125.91     3234.04    170.36 o 
   1  21   4     1208.72     1192.88    134.15 o 
   2  21   4     4146.22     4063.97    186.85 o 
   3  21   4      832.07      919.88    141.07 o 
   4  21   4     4643.68     4645.18    214.17 o 
   5  21   4      844.43      869.84    121.41 o 
   6  21   4     2757.82     2939.48    164.07 o 
   7  21   4     1388.48     1350.16    135.36 o 
   8  21   4     2879.85     2902.18    166.87 o 
   9  21   4      824.17      609.47    122.09 o 
  -6  22   4     1163.87      988.20    130.94 o 
  -5  22   4     1063.67     1151.76    125.69 o 
  -4  22   4     9735.40     9902.46    400.75 o 
  -3  22   4      470.50      496.94    125.13 o 
  -2  22   4    13441.07    13636.65    357.55 o 
  -1  22   4      648.38      463.05    135.61 o 
   0  22   4    13400.70    13060.25    298.36 o 
   1  22   4      659.98      523.08    126.39 o 
   2  22   4    13425.01    13711.85    314.40 o 
   3  22   4      479.67      457.98    125.17 o 
   4  22   4     9735.92    10067.82    364.84 o 
   5  22   4     1067.27      820.94    137.45 o 
   6  22   4     1149.37     1121.16    146.20 o 
   1   0   5    22003.42    22911.21    186.85 o 
   2   0   5   100186.63   106089.37    836.17 o 
   3   0   5    18153.11    19465.79    172.56 o 
   4   0   5    61740.19    65795.22    465.40 o 
   5   0   5     6367.22     6625.88     78.42 o 
   6   0   5    48168.39    48604.23    340.86 o 
   7   0   5    15217.97    15231.16    140.89 o 
   8   0   5    45003.28    45543.63    321.12 o 
   9   0   5     3843.32     3801.51     56.98 o 
  10   0   5    30534.04    31281.54    274.53 o 
  11   0   5     3748.78     3809.01     75.96 o 
  12   0   5     6912.36     6954.87     98.73 o 
  13   0   5     2177.04     2357.06     63.77 o 
  14   0   5     1335.24     1395.43     63.60 o 
  15   0   5      467.42      457.33     86.29 o 
  16   0   5      671.07      813.41    102.43 o 
  17   0   5      284.29      254.94    101.62 o 
  18   0   5     4270.21     4350.43    201.28 o 
  19   0   5      662.08      652.26    123.95 o 
  20   0   5     4493.52     4838.32    309.31 o 
  21   0   5     2289.24     2355.95    176.92 o 
  22   0   5     5896.64     6526.20    267.41 o 
 -22   1   5    17363.69    18009.78    407.16 o 
 -21   1   5     4439.63     4527.47    224.79 o 
 -20   1   5    11549.83    11358.11    305.65 o 
 -19   1   5     3318.50     3163.37    165.96 o 
 -18   1   5     6716.73     6276.55    208.48 o 
 -17   1   5     2267.69     2243.58    139.37 o 
 -16   1   5      817.70      860.91    104.37 o 
 -15   1   5        6.27       64.91     76.85 o 
 -14   1   5     7417.08     7570.98    120.69 o 
 -13   1   5     3977.95     4043.09     78.41 o 
 -12   1   5    20150.68    20589.26    195.56 o 
 -11   1   5     7708.51     7869.32    105.72 o 
 -10   1   5    51470.24    51181.22    422.67 o 
  -9   1   5    16322.87    16086.04    150.58 o 
  -8   1   5   103989.30   103079.75    689.68 o 
  -7   1   5    27513.13    27550.85    215.52 o 
  -6   1   5    88363.65    87266.68    610.05 o 
  -5   1   5    21193.85    21232.62    184.53 o 
  -4   1   5   103501.31   106372.42    762.86 o 
  -3   1   5    42321.38    44456.04    336.66 o 
  -2   1   5   167615.41   177935.14   1379.43 o 
  -1   1   5    29812.78    31459.51    288.09 o 
   0   1   5      737.30      698.06     50.74 o 
   1   1   5    29811.58    31751.67    248.79 o 
   2   1   5   167579.66   176916.70   1369.02 o 
   3   1   5    42330.84    44066.18    349.69 o 
   4   1   5   103659.52   107178.30    810.27 o 
   5   1   5    21066.28    21057.89    178.44 o 
   6   1   5    88370.14    87666.45    548.08 o 
   7   1   5    27589.71    27541.89    214.87 o 
   8   1   5   104049.70   104521.36    696.73 o 
   9   1   5    16294.07    16077.76    143.15 o 
  10   1   5    51393.89    52173.28    426.42 o 
  11   1   5     7689.04     7690.06    104.41 o 
  12   1   5    20153.91    20591.09    202.16 o 
  13   1   5     3975.91     4050.55     79.48 o 
  14   1   5     7397.61     7296.70    147.10 o 
  15   1   5        5.98      -75.00     75.00 o 
  16   1   5      810.10      900.64    132.96 o 
  17   1   5     2273.24     2389.17    205.42 o 
  18   1   5     6714.72     6652.69    281.56 o 
  19   1   5     3312.32     3231.01    181.21 o 
  20   1   5    11514.38    11666.19    308.11 o 
  21   1   5     4444.79     4527.25    270.04 o 
  22   1   5    17403.27    17092.47    392.14 o 
 -22   2   5     6052.29     6172.81    304.10 o 
 -21   2   5     1847.15     1819.48    168.55 o 
 -20   2   5     6225.49     6739.33    230.47 o 
 -19   2   5     1648.44     1836.33    141.16 o 
 -18   2   5     4136.31     4329.26    182.63 o 
 -17   2   5      220.66      191.02     92.52 o 
 -16   2   5     3172.75     2887.95    143.96 o 
 -15   2   5      666.81      624.84     55.34 o 
 -14   2   5     2725.38     2716.68     86.51 o 
 -13   2   5     5012.60     4974.62     90.55 o 
 -12   2   5     8158.52     8503.02    118.58 o 
 -11   2   5     4175.69     4044.06     80.97 o 
 -10   2   5    19007.49    19054.10    216.21 o 
  -9   2   5    12868.17    12763.43    183.71 o 
  -8   2   5    44813.20    44978.46    352.77 o 
  -7   2   5    10806.94    10776.47    111.16 o 
  -6   2   5    33032.81    32709.15    259.65 o 
  -5   2   5    14964.16    15149.28    138.38 o 
  -4   2   5    35296.97    35372.71    277.42 o 
  -3   2   5    20719.18    21495.97    180.91 o 
  -2   2   5    54297.83    55948.54    487.89 o 
  -1   2   5     9150.02     9623.90    114.48 o 
   0   2   5     5408.14     5868.84     75.61 o 
   1   2   5     9142.05     9370.97    100.21 o 
   2   2   5    54289.00    56353.29    439.05 o 
   3   2   5    20733.91    21462.22    179.92 o 
   4   2   5    35295.20    35696.82    247.52 o 
   5   2   5    15057.42    15498.67    118.81 o 
   6   2   5    33042.59    32903.51    234.05 o 
   7   2   5    10776.17    10734.93     98.49 o 
   8   2   5    44722.14    45323.73    309.30 o 
   9   2   5    12903.80    12915.52    132.37 o 
  10   2   5    19110.55    19396.13    187.89 o 
  11   2   5     4168.89     4269.82    104.60 o 
  12   2   5     8167.61     8466.26    111.97 o 
  13   2   5     4981.44     4708.32    126.21 o 
  14   2   5     2745.41     2990.20    107.16 o 
  15   2   5      659.00      633.75     67.95 o 
  16   2   5     3199.37     3260.70    130.60 o 
  17   2   5      211.55      296.72    102.62 o 
  18   2   5     4147.29     4132.51    200.81 o 
  19   2   5     1648.01     1608.24    147.27 o 
  20   2   5     6213.00     6413.23    247.04 o 
  21   2   5     1841.34     1875.70    165.82 o 
  22   2   5     6011.66     6406.12    265.75 o 
 -22   3   5    15374.05    15994.51    451.84 o 
 -21   3   5     4397.51     4690.64    208.59 o 
 -20   3   5    11741.77    11916.45    287.04 o 
 -19   3   5     4310.63     4198.47    186.33 o 
 -18   3   5     6642.29     6435.98    208.16 o 
 -17   3   5     1593.89     1736.69    129.43 o 
 -16   3   5     3050.24     2994.14     94.88 o 
 -15   3   5      252.77      282.35     51.43 o 
 -14   3   5     7918.03     8072.72    137.95 o 
 -13   3   5     1754.82     1711.61     57.67 o 
 -12   3   5    20228.48    19908.34    178.60 o 
 -11   3   5     5742.66     5827.28     99.57 o 
 -10   3   5    42992.56    42741.91    391.53 o 
  -9   3   5    18266.19    18653.56    221.83 o 
  -8   3   5    74338.63    73855.92    581.47 o 
  -7   3   5    22973.76    22530.12    194.39 o 
  -6   3   5    62917.08    62582.63    469.74 o 
  -5   3   5    23282.42    23674.76    184.71 o 
  -4   3   5    43508.32    42508.97    304.20 o 
  -3   3   5    17126.57    18001.26    160.02 o 
  -2   3   5    23976.78    24325.01    237.53 o 
  -1   3   5     1638.42     1689.49     60.54 o 
   0   3   5    18227.40    18483.98    153.59 o 
   1   3   5     1616.02     1755.11     38.69 o 
   2   3   5    24040.06    24421.00    186.47 o 
   3   3   5    17082.26    17827.99    145.39 o 
   4   3   5    43252.09    43303.77    306.93 o 
   5   3   5    23296.12    23600.58    178.58 o 
   6   3   5    62935.93    62980.37    437.05 o 
   7   3   5    22965.82    22680.25    174.39 o 
   8   3   5    74408.68    74599.48    491.28 o 
   9   3   5    18255.57    18575.27    176.92 o 
  10   3   5    42895.60    43676.90    429.31 o 
  11   3   5     5731.20     6058.46     94.62 o 
  12   3   5    20281.09    19973.49    199.36 o 
  13   3   5     1762.30     1635.46     90.45 o 
  14   3   5     7903.23     8356.06    165.80 o 
  15   3   5      251.36      226.91     63.53 o 
  16   3   5     3002.80     2898.98    140.73 o 
  17   3   5     1607.14     1500.50    147.82 o 
  18   3   5     6609.41     6725.60    279.44 o 
  19   3   5     4308.19     4440.49    259.33 o 
  20   3   5    11738.07    11487.18    312.98 o 
  21   3   5     4411.59     4607.17    226.26 o 
  22   3   5    15373.66    15721.38    376.21 o 
 -22   4   5     7132.59     7569.58    259.45 o 
 -21   4   5     1623.68     1747.19    153.56 o 
 -20   4   5     5688.47     5901.71    320.47 o 
 -19   4   5     1518.86     1626.43    141.72 o 
 -18   4   5     7098.28     7319.42    218.92 o 
 -17   4   5     1811.35     1739.15    129.52 o 
 -16   4   5     9342.74     9331.29    158.28 o 
 -15   4   5     3816.92     3635.44    103.64 o 
 -14   4   5    13550.42    13603.44    187.91 o 
 -13   4   5     6630.73     6947.32    108.14 o 
 -12   4   5    11084.40    10980.56    144.02 o 
 -11   4   5    10202.83    10682.28    139.28 o 
 -10   4   5    15992.85    15706.85    183.21 o 
  -9   4   5    11042.05    11346.10    153.45 o 
  -8   4   5    24331.31    24181.36    204.83 o 
  -7   4   5    12341.91    12361.99    128.77 o 
  -6   4   5    26038.21    25429.88    217.23 o 
  -5   4   5    11050.00    10855.86    101.40 o 
  -4   4   5    34055.65    33662.23    233.19 o 
  -3   4   5     9614.45     9663.36     94.80 o 
  -2   4   5    19565.83    19062.76    163.17 o 
  -1   4   5     2665.39     2632.76     48.41 o 
   0   4   5    29468.58    29271.10    238.12 o 
   1   4   5     2694.11     2584.00     56.61 o 
   2   4   5    19622.49    19140.97    156.50 o 
   3   4   5     9661.67     9754.09     97.41 o 
   4   4   5    34251.68    34058.38    252.35 o 
   5   4   5    11033.82    10942.02    118.10 o 
   6   4   5    26029.25    25504.01    187.14 o 
   7   4   5    12360.66    12311.24    117.97 o 
   8   4   5    24424.81    24102.42    189.28 o 
   9   4   5    11072.96    11452.99    128.38 o 
  10   4   5    15939.26    16203.07    187.07 o 
  11   4   5    10204.55    10552.38    126.51 o 
  12   4   5    11038.74    11170.09    127.33 o 
  13   4   5     6566.22     6665.28    135.30 o 
  14   4   5    13551.39    13361.45    233.67 o 
  15   4   5     3828.72     3636.52    123.63 o 
  16   4   5     9408.61     9606.55    187.17 o 
  17   4   5     1810.79     1836.00    121.76 o 
  18   4   5     7098.54     7120.33    334.51 o 
  19   4   5     1518.68     1554.18    146.60 o 
  20   4   5     5676.56     5980.23    249.91 o 
  21   4   5     1624.39     1483.95    169.55 o 
  22   4   5     7117.74     7884.75    325.43 o 
 -22   5   5    11424.01    11847.20    453.88 o 
 -21   5   5     3021.59     3002.57    220.74 o 
 -20   5   5    11095.20    11388.22    286.74 o 
 -19   5   5     2117.09     2257.69    154.00 o 
 -18   5   5     7245.15     6789.33    213.31 o 
 -17   5   5     1528.85     1614.03     83.61 o 
 -16   5   5     6861.85     6690.62    139.25 o 
 -15   5   5     1232.73     1241.96     74.81 o 
 -14   5   5    12932.68    12573.44    172.71 o 
 -13   5   5     2815.95     2876.28     90.43 o 
 -12   5   5    18000.07    17922.89    199.74 o 
 -11   5   5     5772.84     5692.82    103.22 o 
 -10   5   5    30291.79    30167.63    267.87 o 
  -9   5   5    10784.71    10629.00    137.90 o 
  -8   5   5    47172.60    45946.27    355.76 o 
  -7   5   5    15901.27    16153.87    151.69 o 
  -6   5   5    54952.36    54454.32    424.77 o 
  -5   5   5    12810.45    13287.94    129.64 o 
  -4   5   5    43771.64    42944.85    291.73 o 
  -3   5   5     3620.43     3492.44     69.46 o 
  -2   5   5    28005.69    27789.01    234.03 o 
  -1   5   5      963.60      930.94     38.93 o 
   0   5   5    10209.98     9783.67    108.19 o 
   1   5   5      969.56      865.55     40.63 o 
   2   5   5    27991.06    28139.89    246.07 o 
   3   5   5     3567.51     3563.31     72.23 o 
   4   5   5    43679.96    43190.07    325.69 o 
   5   5   5    12841.71    13336.87    121.52 o 
   6   5   5    54851.30    53966.82    348.27 o 
   7   5   5    15931.62    16484.62    143.38 o 
   8   5   5    47056.46    46601.36    358.48 o 
   9   5   5    10742.14    10824.87    129.74 o 
  10   5   5    30420.68    30487.52    303.79 o 
  11   5   5     5797.91     6140.11     98.30 o 
  12   5   5    17989.43    18070.37    179.91 o 
  13   5   5     2832.13     2758.88    114.38 o 
  14   5   5    12975.03    12973.09    219.07 o 
  15   5   5     1214.10     1081.23     86.36 o 
  16   5   5     6831.30     6826.04    166.06 o 
  17   5   5     1522.87     1381.08     96.39 o 
  18   5   5     7231.19     7139.69    263.69 o 
  19   5   5     2134.02     2095.70    161.97 o 
  20   5   5    11082.01    11665.48    317.85 o 
  21   5   5     3025.91     3414.34    265.63 o 
  22   5   5    11411.48    11741.46    310.64 o 
 -21   6   5     1345.12     1355.00    147.86 o 
 -20   6   5     6274.57     6359.74    235.03 o 
 -19   6   5     1288.94     1359.26    132.16 o 
 -18   6   5    10450.24    10460.13    182.30 o 
 -17   6   5     4322.07     4329.86    123.91 o 
 -16   6   5    16638.25    15949.87    222.23 o 
 -15   6   5     7539.65     7178.26    185.92 o 
 -14   6   5    23054.75    22477.03    253.52 o 
 -13   6   5    10659.43    10353.34    156.88 o 
 -12   6   5    16974.83    16485.29    185.56 o 
 -11   6   5     8514.78     8492.82    123.28 o 
 -10   6   5    11075.56    10706.75    139.34 o 
  -9   6   5     6813.13     6794.29    115.39 o 
  -8   6   5    11006.37    10491.73    116.30 o 
  -7   6   5     7093.06     6963.88     93.19 o 
  -6   6   5    28139.04    28290.36    216.28 o 
  -5   6   5     8027.59     8486.64     96.87 o 
  -4   6   5    38155.11    38686.60    271.13 o 
  -3   6   5    12364.30    12401.46    117.67 o 
  -2   6   5    40997.20    40628.29    329.05 o 
  -1   6   5    10992.74    10726.34    120.96 o 
   0   6   5    38953.41    37770.29    284.79 o 
   1   6   5    11002.70    10823.16    108.20 o 
   2   6   5    40864.63    40460.83    291.87 o 
   3   6   5    12424.69    12351.23    115.95 o 
   4   6   5    38136.43    38635.18    301.09 o 
   5   6   5     8051.09     8381.41    113.24 o 
   6   6   5    28261.30    29251.20    261.46 o 
   7   6   5     7075.63     7228.14    111.32 o 
   8   6   5    11047.07    10989.19    142.96 o 
   9   6   5     6823.83     6690.13    104.79 o 
  10   6   5    11046.16    11185.29    160.00 o 
  11   6   5     8448.00     8681.93    209.78 o 
  12   6   5    16924.52    17131.20    177.79 o 
  13   6   5    10692.99    10593.92    198.39 o 
  14   6   5    23039.57    22048.39    306.64 o 
  15   6   5     7570.92     7429.56    180.93 o 
  16   6   5    16613.42    16543.22    263.58 o 
  17   6   5     4374.46     4605.34    181.04 o 
  18   6   5    10476.76    10372.01    229.98 o 
  19   6   5     1305.63     1419.57    144.66 o 
  20   6   5     6254.95     6374.61    254.81 o 
  21   6   5     1336.45     1314.11    151.22 o 
 -21   7   5     1424.80     1726.34    153.59 o 
 -20   7   5     7355.47     7547.73    246.37 o 
 -19   7   5     1276.29     1333.60    133.08 o 
 -18   7   5     7199.63     7317.53    217.48 o 
 -17   7   5     1275.37     1298.65     85.40 o 
 -16   7   5    12506.44    12751.48    199.93 o 
 -15   7   5     2268.50     2321.55     92.45 o 
 -14   7   5    14324.58    14106.87    206.52 o 
 -13   7   5     4755.57     4728.62    120.86 o 
 -12   7   5    15588.58    15441.19    168.65 o 
 -11   7   5     2257.66     2093.64     69.08 o 
 -10   7   5    15764.67    15491.31    178.74 o 
  -9   7   5     3783.98     3729.79     84.61 o 
  -8   7   5    17373.53    16587.01    167.32 o 
  -7   7   5     5920.09     6169.28     88.48 o 
  -6   7   5    34291.03    33866.90    260.39 o 
  -5   7   5     2374.27     2381.83     58.40 o 
  -4   7   5    49281.89    49183.00    338.80 o 
  -3   7   5     9969.92     9477.53    104.45 o 
  -2   7   5    38818.55    38644.10    322.12 o 
  -1   7   5     6342.21     6586.02     89.60 o 
   0   7   5    28534.51    28248.36    230.39 o 
   1   7   5     6339.13     6279.29     88.65 o 
   2   7   5    39048.50    38763.89    299.47 o 
   3   7   5     9947.60     9593.39    103.47 o 
   4   7   5    49248.88    49960.38    344.87 o 
   5   7   5     2353.79     2321.10     77.48 o 
   6   7   5    34219.82    34373.75    261.03 o 
   7   7   5     5935.87     6081.71     96.80 o 
   8   7   5    17384.21    17065.44    196.50 o 
   9   7   5     3777.10     3864.44    102.91 o 
  10   7   5    15759.14    16128.91    210.94 o 
  11   7   5     2262.76     2351.47     76.87 o 
  12   7   5    15638.99    15951.90    173.71 o 
  13   7   5     4715.76     4695.64    145.11 o 
  14   7   5    14300.06    14015.57    263.14 o 
  15   7   5     2248.05     2226.56    114.73 o 
  16   7   5    12557.87    12116.41    298.48 o 
  17   7   5     1256.88     1159.58    104.15 o 
  18   7   5     7175.19     7105.20    193.58 o 
  19   7   5     1265.93     1321.12    152.27 o 
  20   7   5     7348.74     7383.82    348.21 o 
  21   7   5     1430.87     1598.17    233.27 o 
 -21   8   5     1233.79     1447.35    167.13 o 
 -20   8   5     6307.66     6332.19    244.30 o 
 -19   8   5     1716.77     1608.84     98.67 o 
 -18   8   5    13035.80    12654.13    210.10 o 
 -17   8   5     4201.08     4121.07    130.20 o 
 -16   8   5    24275.32    23647.16    293.94 o 
 -15   8   5     7666.94     7563.36    147.85 o 
 -14   8   5    22508.89    22480.68    386.02 o 
 -13   8   5    11586.79    11181.63    202.77 o 
 -12   8   5    19176.97    18811.55    201.99 o 
 -11   8   5     6766.54     6466.77    102.66 o 
 -10   8   5     8728.36     8787.88    119.63 o 
  -9   8   5     3194.18     3319.48     85.04 o 
  -8   8   5     3649.24     3386.88     72.71 o 
  -7   8   5     4770.33     4758.77     82.53 o 
  -6   8   5    10110.25    10355.75    113.74 o 
  -5   8   5     7831.28     8007.12    122.88 o 
  -4   8   5    42214.08    42996.91    307.93 o 
  -3   8   5    27280.60    27516.60    223.20 o 
  -2   8   5    71175.86    70061.70    570.50 o 
  -1   8   5    29848.22    30300.87    249.51 o 
   0   8   5    62646.48    62450.14    439.62 o 
   1   8   5    29820.11    30320.11    242.32 o 
   2   8   5    71147.52    70424.54    507.56 o 
   3   8   5    27343.75    27239.78    223.63 o 
   4   8   5    42204.44    43343.64    311.54 o 
   5   8   5     7886.41     7766.22     97.14 o 
   6   8   5    10116.97    10443.62    127.63 o 
   7   8   5     4759.67     4749.78     93.28 o 
   8   8   5     3604.46     3444.23     87.43 o 
   9   8   5     3157.78     3030.72     88.25 o 
  10   8   5     8698.10     8893.60    156.00 o 
  11   8   5     6791.90     6287.74    113.97 o 
  12   8   5    19183.23    19023.42    195.98 o 
  13   8   5    11634.13    11629.03    232.92 o 
  14   8   5    22451.83    22496.42    423.53 o 
  15   8   5     7727.26     7497.60    225.56 o 
  16   8   5    24250.17    23856.88    491.86 o 
  17   8   5     4233.08     4045.04    152.22 o 
  18   8   5    13032.19    13094.24    250.11 o 
  19   8   5     1732.66     1666.07    128.12 o 
  20   8   5     6340.43     6535.11    266.52 o 
  21   8   5     1215.36     1491.29    168.01 o 
 -20   9   5     3544.95     3657.34    208.95 o 
 -19   9   5     2152.99     2111.52    135.11 o 
 -18   9   5     7181.46     7236.90    205.76 o 
 -17   9   5     2166.92     2261.74    113.76 o 
 -16   9   5    11466.60    11060.64    203.50 o 
 -15   9   5     1724.73     1774.98    101.23 o 
 -14   9   5    14221.63    14520.29    275.35 o 
 -13   9   5     2147.90     2346.28     98.30 o 
 -12   9   5    16031.02    15706.65    185.59 o 
 -11   9   5     1163.19     1201.69     56.89 o 
 -10   9   5     7317.79     7395.05    114.52 o 
  -9   9   5      117.04      180.05     42.69 o 
  -8   9   5     7140.90     6972.96    108.17 o 
  -7   9   5       48.41       97.81     38.41 o 
  -6   9   5    10885.07    10936.42    127.47 o 
  -5   9   5     3172.13     3061.20     78.03 o 
  -4   9   5    25970.87    25629.62    210.09 o 
  -3   9   5     6356.29     6343.74     98.37 o 
  -2   9   5    48060.36    46890.57    412.29 o 
  -1   9   5     7796.20     8144.18    107.22 o 
   0   9   5    27699.46    27744.21    232.26 o 
   1   9   5     7826.17     8170.46    108.06 o 
   2   9   5    47925.99    46882.54    364.98 o 
   3   9   5     6320.31     6185.70     95.95 o 
   4   9   5    25968.19    25964.64    222.85 o 
   5   9   5     3159.82     2979.63     70.30 o 
   6   9   5    10863.74    11078.78    133.57 o 
   7   9   5       49.02       57.90     44.72 o 
   8   9   5     7212.06     7291.78    122.68 o 
   9   9   5      126.15      173.46     58.34 o 
  10   9   5     7322.50     7323.18    127.64 o 
  11   9   5     1142.13     1178.89     60.49 o 
  12   9   5    15974.55    15808.21    186.17 o 
  13   9   5     2141.11     2016.39    111.39 o 
  14   9   5    14260.62    13858.34    259.22 o 
  15   9   5     1698.48     1578.88    129.44 o 
  16   9   5    11424.84    11492.53    233.21 o 
  17   9   5     2157.69     2215.86    126.27 o 
  18   9   5     7168.02     7138.05    215.25 o 
  19   9   5     2142.91     2292.54    145.49 o 
  20   9   5     3545.74     3659.27    165.56 o 
 -20  10   5     4430.55     4308.75    156.58 o 
 -19  10   5     2381.36     2435.12    126.01 o 
 -18  10   5    17085.05    16774.03    268.89 o 
 -17  10   5     4177.14     3971.29    142.28 o 
 -16  10   5    22317.76    21656.30    307.36 o 
 -15  10   5     6339.34     6304.91    165.86 o 
 -14  10   5    25345.81    25208.65    366.74 o 
 -13  10   5     9090.52     9245.07    171.71 o 
 -12  10   5    22933.10    22215.97    222.34 o 
 -11  10   5     6958.73     7003.74    130.60 o 
 -10  10   5    10869.65    10516.63    152.43 o 
  -9  10   5     3087.88     3242.00     84.20 o 
  -8  10   5     3104.06     3053.67     79.15 o 
  -7  10   5      392.66      392.82     46.52 o 
  -6  10   5     2949.94     3211.46     89.20 o 
  -5  10   5     6893.01     6752.19    114.27 o 
  -4  10   5    39034.45    38372.57    293.01 o 
  -3  10   5    15724.12    15415.66    166.53 o 
  -2  10   5    69240.76    67868.09    523.05 o 
  -1  10   5    20901.18    21147.33    197.72 o 
   0  10   5    58808.04    58887.93    431.96 o 
   1  10   5    20951.97    20903.56    196.99 o 
   2  10   5    69422.45    68001.81    507.03 o 
   3  10   5    15791.92    15375.77    162.63 o 
   4  10   5    39089.72    38564.02    297.33 o 
   5  10   5     6916.67     6866.08    111.14 o 
   6  10   5     2931.84     3186.02     86.85 o 
   7  10   5      375.68      499.18     56.15 o 
   8  10   5     3064.60     2747.61     90.43 o 
   9  10   5     3088.43     3206.35     92.70 o 
  10  10   5    10848.28    10580.83    144.13 o 
  11  10   5     6978.01     7155.49    127.71 o 
  12  10   5    22946.33    22139.93    277.09 o 
  13  10   5     9115.51     8748.81    196.70 o 
  14  10   5    25315.67    25444.82    363.10 o 
  15  10   5     6360.55     6320.24    184.34 o 
  16  10   5    22289.39    22196.18    340.92 o 
  17  10   5     4182.70     4334.50    180.02 o 
  18  10   5    17119.10    17126.94    509.81 o 
  19  10   5     2381.98     2551.52    191.84 o 
  20  10   5     4413.59     4149.22    239.58 o 
 -19  11   5     1980.60     2024.63    131.62 o 
 -18  11   5     5609.38     5716.09    199.03 o 
 -17  11   5     2824.32     2718.03    150.29 o 
 -16  11   5     9110.90     8721.68    209.44 o 
 -15  11   5     2615.72     2855.86    150.80 o 
 -14  11   5    12467.12    12193.72    219.89 o 
 -13  11   5     2399.11     2401.71    112.84 o 
 -12  11   5     9686.16     9668.50    157.84 o 
 -11  11   5     2135.11     2073.73     72.98 o 
 -10  11   5     8544.83     8336.82    126.21 o 
  -9  11   5      512.23      540.82     53.06 o 
  -8  11   5     1342.86     1363.99     58.33 o 
  -7  11   5     2322.05     2347.38     70.63 o 
  -6  11   5     5225.83     5304.83    107.10 o 
  -5  11   5     2542.44     2590.44     83.62 o 
  -4  11   5    19783.71    19475.24    193.59 o 
  -3  11   5     6055.87     6277.92    112.49 o 
  -2  11   5    20400.89    20158.41    212.68 o 
  -1  11   5     5595.17     5680.20    104.24 o 
   0  11   5    35757.32    35359.22    294.51 o 
   1  11   5     5498.52     5488.96    103.39 o 
   2  11   5    20216.15    20161.21    191.37 o 
   3  11   5     6037.31     6103.62    103.23 o 
   4  11   5    19791.46    19901.93    264.81 o 
   5  11   5     2525.32     2674.04     81.70 o 
   6  11   5     5290.54     5482.97    114.47 o 
   7  11   5     2296.57     2266.83     77.92 o 
   8  11   5     1354.32     1460.14     71.24 o 
   9  11   5      518.83      468.14     64.25 o 
  10  11   5     8511.91     8327.08    136.71 o 
  11  11   5     2140.25     2116.84     86.44 o 
  12  11   5     9646.51     9799.76    155.64 o 
  13  11   5     2397.35     2184.69    123.64 o 
  14  11   5    12476.09    12309.55    411.19 o 
  15  11   5     2621.15     2649.10    137.27 o 
  16  11   5     9105.75     8860.31    234.93 o 
  17  11   5     2808.37     2973.36    159.96 o 
  18  11   5     5581.98     5642.92    334.35 o 
  19  11   5     1980.40     1886.73    147.07 o 
 -19  12   5     1305.45     1438.01    124.00 o 
 -18  12   5    12406.67    11970.83    254.36 o 
 -17  12   5     4260.84     4447.18    185.95 o 
 -16  12   5    18342.19    17655.40    303.01 o 
 -15  12   5     5307.44     5199.21    174.10 o 
 -14  12   5    23688.40    23213.36    374.55 o 
 -13  12   5     6953.89     7261.05    177.96 o 
 -12  12   5    18790.48    18271.58    213.56 o 
 -11  12   5     8467.05     8285.05    128.68 o 
 -10  12   5    11170.49    11254.22    206.55 o 
  -9  12   5     2498.18     2537.18     83.34 o 
  -8  12   5      527.54      580.87     49.39 o 
  -7  12   5      217.03      229.20     46.87 o 
  -6  12   5     3137.85     3437.12     98.36 o 
  -5  12   5     2092.51     2390.82     79.54 o 
  -4  12   5    30104.82    29748.27    297.89 o 
  -3  12   5     9047.27     9087.66    152.38 o 
  -2  12   5    36688.32    36486.07    319.66 o 
  -1  12   5    10745.29    10536.81    191.18 o 
   0  12   5    41295.00    41063.13    315.55 o 
   1  12   5    10819.38    10631.23    130.35 o 
   2  12   5    36790.18    37001.21    299.76 o 
   3  12   5     9088.45     9141.58    129.79 o 
   4  12   5    29998.23    29202.24    292.72 o 
   5  12   5     2115.42     2282.87     79.62 o 
   6  12   5     3111.19     3342.42     91.50 o 
   7  12   5      221.12      225.04     52.47 o 
   8  12   5      526.77      630.50     56.40 o 
   9  12   5     2472.18     2499.09     92.52 o 
  10  12   5    11193.46    11285.74    163.84 o 
  11  12   5     8460.70     8358.12    151.50 o 
  12  12   5    18825.17    18675.06    229.19 o 
  13  12   5     6959.04     7013.72    210.05 o 
  14  12   5    23652.59    23093.53    381.10 o 
  15  12   5     5316.48     5294.31    214.61 o 
  16  12   5    18333.33    18236.38    371.93 o 
  17  12   5     4273.74     4002.51    186.37 o 
  18  12   5    12396.66    12515.27    298.15 o 
  19  12   5     1306.11     1620.56    144.54 o 
 -18  13   5     4388.70     4643.83    200.75 o 
 -17  13   5     2926.33     3015.60    167.65 o 
 -16  13   5     7096.12     6788.33    205.09 o 
 -15  13   5     3079.70     2902.64    143.28 o 
 -14  13   5     7811.68     7780.38    208.34 o 
 -13  13   5     3583.00     3527.76    146.44 o 
 -12  13   5     6972.45     7200.43    141.62 o 
 -11  13   5     2252.20     2309.86     81.98 o 
 -10  13   5     3272.60     3296.26     93.31 o 
  -9  13   5     3103.42     3142.56     93.69 o 
  -8  13   5      161.64      307.13     49.25 o 
  -7  13   5     3820.77     3820.38     89.42 o 
  -6  13   5     2869.24     3035.34     88.99 o 
  -5  13   5     4356.85     4394.59     99.18 o 
  -4  13   5     6043.55     5954.98    118.22 o 
  -3  13   5     8380.21     8162.79    133.43 o 
  -2  13   5    13602.09    13882.67    188.57 o 
  -1  13   5     4940.66     5016.86    105.57 o 
   0  13   5    11720.90    11646.23    147.77 o 
   1  13   5     4951.14     4922.35    100.58 o 
   2  13   5    13611.86    13784.52    166.18 o 
   3  13   5     8331.23     8378.81    142.85 o 
   4  13   5     6133.27     6380.67    120.70 o 
   5  13   5     4329.61     4356.29    103.22 o 
   6  13   5     2914.63     2994.14     89.89 o 
   7  13   5     3815.31     3760.58     97.59 o 
   8  13   5      158.62      182.12     51.98 o 
   9  13   5     3105.92     2884.35     99.03 o 
  10  13   5     3261.82     3296.08    109.64 o 
  11  13   5     2237.69     2333.37     95.90 o 
  12  13   5     6930.55     7089.77    144.00 o 
  13  13   5     3584.49     3529.78    168.31 o 
  14  13   5     7835.67     7827.72    396.12 o 
  15  13   5     3077.90     2998.79    244.64 o 
  16  13   5     7112.45     7281.65    252.76 o 
  17  13   5     2909.88     2893.66    184.66 o 
  18  13   5     4394.95     4178.38    212.73 o 
 -17  14   5     2498.21     2262.79    157.82 o 
 -16  14   5    14165.08    14030.89    307.38 o 
 -15  14   5     3751.78     3704.71    163.71 o 
 -14  14   5    15247.34    15242.91    278.11 o 
 -13  14   5     4721.20     4648.14    168.12 o 
 -12  14   5    15232.19    15240.30    214.21 o 
 -11  14   5     4786.94     4839.25    111.96 o 
 -10  14   5     5117.70     5536.66    118.81 o 
  -9  14   5     1363.59     1417.25     76.87 o 
  -8  14   5     2322.20     2374.83     81.73 o 
  -7  14   5      265.32      220.80     49.91 o 
  -6  14   5     6468.80     6658.53    120.18 o 
  -5  14   5     2487.71     2626.88     86.72 o 
  -4  14   5    13534.09    13599.88    171.75 o 
  -3  14   5     5579.67     5464.18    117.67 o 
  -2  14   5    31215.68    30605.63    294.49 o 
  -1  14   5    10007.24     9890.29    140.84 o 
   0  14   5    34445.25    33180.93    282.92 o 
   1  14   5     9974.21    10158.25    149.40 o 
   2  14   5    31129.11    30819.34    278.00 o 
   3  14   5     5605.16     5471.80    115.82 o 
   4  14   5    13458.12    13622.72    170.42 o 
   5  14   5     2494.09     2448.49     85.51 o 
   6  14   5     6404.25     6260.99    129.67 o 
   7  14   5      268.52      127.09     55.02 o 
   8  14   5     2337.98     2457.23     86.04 o 
   9  14   5     1350.23     1509.91     82.88 o 
  10  14   5     5122.04     5101.33    135.68 o 
  11  14   5     4771.61     4748.62    130.22 o 
  12  14   5    15252.43    15433.99    217.49 o 
  13  14   5     4741.10     4270.69    201.89 o 
  14  14   5    15260.79    15362.59    344.91 o 
  15  14   5     3753.58     3968.67    203.13 o 
  16  14   5    14136.39    13709.06    339.05 o 
  17  14   5     2502.88     2599.57    184.14 o 
 -17  15   5     2407.09     2798.91    175.05 o 
 -16  15   5     5034.64     4806.40    207.34 o 
 -15  15   5     2646.67     2514.06    146.96 o 
 -14  15   5     4648.61     4685.20    179.77 o 
 -13  15   5     1869.89     1823.35    128.60 o 
 -12  15   5     5756.42     5873.89    134.65 o 
 -11  15   5     2824.77     2741.42     99.75 o 
 -10  15   5     3276.56     3306.59    105.64 o 
  -9  15   5     3001.82     2843.70    103.52 o 
  -8  15   5     2034.00     2238.59     84.20 o 
  -7  15   5     4044.05     3944.62     99.27 o 
  -6  15   5     2286.69     2150.30     89.33 o 
  -5  15   5     6370.46     6481.49    127.69 o 
  -4  15   5     4004.21     4050.02    107.34 o 
  -3  15   5     4191.42     4098.99    112.85 o 
  -2  15   5     7444.88     7663.43    140.79 o 
  -1  15   5     7438.51     7247.00    139.29 o 
   0  15   5     9206.65     9022.13    138.29 o 
   1  15   5     7432.52     7470.74    130.17 o 
   2  15   5     7501.57     7639.84    134.72 o 
   3  15   5     4184.48     4112.48    106.95 o 
   4  15   5     4050.59     4119.35    107.60 o 
   5  15   5     6355.99     6138.95    126.46 o 
   6  15   5     2295.74     2309.37     87.68 o 
   7  15   5     4040.91     3916.66    106.10 o 
   8  15   5     2037.54     2120.25     95.73 o 
   9  15   5     3012.29     2848.58    111.52 o 
  10  15   5     3277.00     3333.04    118.41 o 
  11  15   5     2843.50     2809.08    109.80 o 
  12  15   5     5757.40     5874.67    228.70 o 
  13  15   5     1869.76     1986.76    157.47 o 
  14  15   5     4641.86     4646.01    217.51 o 
  15  15   5     2656.94     2610.44    180.16 o 
  16  15   5     5061.00     4742.66    228.58 o 
  17  15   5     2385.28     2493.78    185.76 o 
 -16  16   5     9798.09     9982.74    425.94 o 
 -15  16   5     2163.82     2204.85    180.34 o 
 -14  16   5    10619.58    10403.71    251.00 o 
 -13  16   5     2300.98     2643.42    155.88 o 
 -12  16   5     8911.49     9144.56    202.02 o 
 -11  16   5     1280.04     1293.35     81.88 o 
 -10  16   5     7636.57     7554.85    149.68 o 
  -9  16   5      338.97      375.76     65.60 o 
  -8  16   5     3260.70     3317.57    105.17 o 
  -7  16   5       26.89       28.74     54.82 o 
  -6  16   5     4672.58     4596.47    117.67 o 
  -5  16   5     1056.54     1030.69     80.91 o 
  -4  16   5    13047.17    12891.62    186.28 o 
  -3  16   5     2770.68     2673.92    100.38 o 
  -2  16   5    25381.14    25134.13    260.61 o 
  -1  16   5     5632.42     5658.18    133.61 o 
   0  16   5    31776.54    30057.92    295.01 o 
   1  16   5     5647.02     5502.24    124.13 o 
   2  16   5    25353.13    24491.76    250.69 o 
   3  16   5     2758.97     2684.53     94.42 o 
   4  16   5    13036.83    12862.99    175.90 o 
   5  16   5     1061.25      921.26     72.17 o 
   6  16   5     4701.56     4700.28    118.30 o 
   7  16   5       26.27       32.85     67.38 o 
   8  16   5     3273.55     3168.99    121.56 o 
   9  16   5      338.08      317.47     81.89 o 
  10  16   5     7636.74     7688.37    169.24 o 
  11  16   5     1282.40     1579.54    106.35 o 
  12  16   5     8919.35     9227.73    200.17 o 
  13  16   5     2300.79     2471.81    269.33 o 
  14  16   5    10607.56    10874.46    308.80 o 
  15  16   5     2160.03     2084.47    175.11 o 
  16  16   5     9829.25    10358.84    413.05 o 
 -15  17   5     2041.06     1993.95    179.48 o 
 -14  17   5     3390.90     3445.89    182.68 o 
 -13  17   5     2805.73     2947.50    180.10 o 
 -12  17   5     3950.35     3880.11    167.23 o 
 -11  17   5     2299.11     2194.65    122.63 o 
 -10  17   5     4459.91     4368.37    141.89 o 
  -9  17   5     3891.37     3722.35    134.16 o 
  -8  17   5     4403.01     4558.94    146.87 o 
  -7  17   5     4358.04     4287.78    115.43 o 
  -6  17   5     5250.37     5298.70    134.57 o 
  -5  17   5     3537.83     3468.71    120.34 o 
  -4  17   5     5693.34     5576.48    138.47 o 
  -3  17   5     5349.65     5311.92    130.10 o 
  -2  17   5     5865.20     5877.89    136.72 o 
  -1  17   5     5556.29     5372.19    137.29 o 
   0  17   5     6262.14     5759.15    152.00 o 
   1  17   5     5544.32     5537.98    138.77 o 
   2  17   5     5845.90     5891.87    164.06 o 
   3  17   5     5321.04     5063.20    125.85 o 
   4  17   5     5685.98     5699.55    132.03 o 
   5  17   5     3523.38     3488.69    109.52 o 
   6  17   5     5244.11     5379.53    134.93 o 
   7  17   5     4358.35     4158.00    126.43 o 
   8  17   5     4385.93     4318.68    149.76 o 
   9  17   5     3885.58     3932.26    150.67 o 
  10  17   5     4456.11     4484.05    187.43 o 
  11  17   5     2306.45     2140.29    133.05 o 
  12  17   5     3957.45     3912.34    158.75 o 
  13  17   5     2830.41     2886.41    194.41 o 
  14  17   5     3415.07     3653.03    213.17 o 
  15  17   5     2029.52     1631.48    225.03 o 
 -13  18   5     1208.88     1215.16    154.02 o 
 -12  18   5     6892.19     7284.87    323.42 o 
 -11  18   5      538.38      278.25    100.42 o 
 -10  18   5     5307.22     5194.51    187.35 o 
  -9  18   5      212.75      -38.28     87.90 o 
  -8  18   5     4695.15     4369.63    172.96 o 
  -7  18   5      399.45      309.42     93.73 o 
  -6  18   5     6028.26     6096.50    153.98 o 
  -5  18   5      144.55       -7.27     79.52 o 
  -4  18   5    11207.71    11055.82    193.15 o 
  -3  18   5     1061.74     1160.82     86.41 o 
  -2  18   5    13607.18    13389.10    196.07 o 
  -1  18   5     1373.65     1440.71     94.80 o 
   0  18   5    14695.28    14674.65    284.93 o 
   1  18   5     1379.06     1362.90     93.66 o 
   2  18   5    13669.53    13452.34    197.30 o 
   3  18   5     1074.84     1028.80     86.92 o 
   4  18   5    11224.25    11082.05    189.36 o 
   5  18   5      144.45        7.10     67.99 o 
   6  18   5     6039.75     6157.85    160.03 o 
   7  18   5      402.47      359.59     79.97 o 
   8  18   5     4684.33     4365.06    233.44 o 
   9  18   5      217.01      303.03     96.04 o 
  10  18   5     5311.97     5065.90    184.61 o 
  11  18   5      543.63      540.14    102.97 o 
  12  18   5     6861.71     6854.89    257.18 o 
  13  18   5     1201.31     1208.76    161.64 o 
 -12  19   5     3796.46     3811.54    189.05 o 
 -11  19   5     3076.82     2944.72    158.35 o 
 -10  19   5     5349.34     5492.33    220.59 o 
  -9  19   5     2380.62     2240.59    157.35 o 
  -8  19   5     6766.78     7184.11    234.66 o 
  -7  19   5     4392.27     4296.41    171.94 o 
  -6  19   5     6828.33     7177.27    218.17 o 
  -5  19   5     4218.47     4244.79    171.22 o 
  -4  19   5     7254.78     7004.77    206.80 o 
  -3  19   5     4359.24     4242.13    159.71 o 
  -2  19   5     3971.07     3736.54    171.18 o 
  -1  19   5     4030.63     4034.78    174.80 o 
   0  19   5     1956.26     2002.45    123.51 o 
   1  19   5     4001.54     3751.23    228.48 o 
   2  19   5     3934.08     4020.15    174.27 o 
   3  19   5     4347.85     4243.76    145.64 o 
   4  19   5     7238.14     7345.87    181.43 o 
   5  19   5     4228.23     4515.97    151.37 o 
   6  19   5     6839.83     7329.25    188.53 o 
   7  19   5     4391.67     4336.65    169.69 o 
   8  19   5     6795.05     6498.81    211.51 o 
   9  19   5     2376.36     2413.90    146.94 o 
  10  19   5     5334.82     5617.68    198.54 o 
  11  19   5     3049.24     3231.61    162.11 o 
  12  19   5     3829.88     4019.35    174.68 o 
 -10  20   5     4222.58     4175.26    199.09 o 
  -9  20   5      542.85      325.07    120.63 o 
  -8  20   5     5638.37     5459.81    231.26 o 
  -7  20   5      474.29      439.62    129.09 o 
  -6  20   5     8218.78     8288.26    226.67 o 
  -5  20   5      501.44      519.18    119.10 o 
  -4  20   5     7329.90     7044.16    254.02 o 
  -3  20   5      331.09      219.64    151.00 o 
  -2  20   5     6040.49     5968.97    226.46 o 
  -1  20   5      449.93      304.34    114.68 o 
   0  20   5     5654.59     5344.86    199.55 o 
   1  20   5      453.75      405.72    116.86 o 
   2  20   5     6066.43     5943.36    226.57 o 
   3  20   5      329.46      215.94    111.76 o 
   4  20   5     7349.96     7790.79    208.21 o 
   5  20   5      499.40      520.22    107.33 o 
   6  20   5     8159.22     8507.37    226.36 o 
   7  20   5      471.56      314.63    104.42 o 
   8  20   5     5593.26     5311.83    203.12 o 
   9  20   5      544.17      598.55    115.43 o 
  10  20   5     4220.63     3993.62    179.87 o 
  -8  21   5     7831.30     8403.75    270.49 o 
  -7  21   5     3093.11     2659.03    156.73 o 
  -6  21   5     9416.66     9321.58    251.53 o 
  -5  21   5     4029.66     4663.22    203.51 o 
  -4  21   5     6652.69     6364.92    233.52 o 
  -3  21   5     2840.38     2978.24    202.02 o 
  -2  21   5     1996.05     2170.40    167.81 o 
  -1  21   5     2271.61     2308.56    154.69 o 
   0  21   5      334.78      332.36    115.41 o 
   1  21   5     2288.31     2074.13    152.20 o 
   2  21   5     2002.47     1842.74    159.90 o 
   3  21   5     2847.09     2602.47    174.54 o 
   4  21   5     6636.31     6616.47    245.34 o 
   5  21   5     4041.63     3678.68    173.83 o 
   6  21   5     9464.60     9668.80    246.96 o 
   7  21   5     3128.83     3224.76    174.55 o 
   8  21   5     7844.37     8175.13    246.87 o 
  -5  22   5      750.14      973.62    142.00 o 
  -4  22   5     4641.57     4537.33    247.74 o 
  -3  22   5      362.71      219.86    138.98 o 
  -2  22   5     2864.90     3019.56    191.56 o 
  -1  22   5       44.49       46.18    116.82 o 
   0  22   5     3344.80     3352.52    182.19 o 
   1  22   5       42.98      111.91    115.13 o 
   2  22   5     2848.72     2925.83    175.17 o 
   3  22   5      357.74      417.00    155.05 o 
   4  22   5     4656.44     4833.41    225.49 o 
   5  22   5      740.96      681.99    138.05 o 
   0   0   6    15491.92    15145.42    201.62 o 
   1   0   6   129179.68   127658.09   1004.58 o 
   2   0   6    13727.07    13679.02    142.44 o 
   3   0   6    70657.12    69604.72    567.54 o 
   4   0   6    12794.45    12923.20    131.48 o 
   5   0   6    22235.47    23547.55    209.40 o 
   6   0   6     1169.79     1179.92     42.48 o 
   7   0   6     3393.05     3954.10     65.57 o 
   8   0   6     5717.32     5485.91     72.40 o 
   9   0   6     7702.64     7312.00    106.36 o 
  10   0   6      148.18      149.32     39.35 o 
  11   0   6    36202.89    35629.58    345.38 o 
  12   0   6      678.55      620.19     47.02 o 
  13   0   6    61863.41    60959.23    504.62 o 
  14   0   6     4379.16     4515.40     88.56 o 
  15   0   6    49096.42    49710.89    582.96 o 
  16   0   6     1960.11     1824.77    154.50 o 
  17   0   6    30167.13    30265.60    497.75 o 
  18   0   6     3021.00     3168.18    178.14 o 
  19   0   6     9690.96    10061.31    371.51 o 
  20   0   6      572.81      505.07    124.01 o 
  21   0   6      481.59      579.67    135.50 o 
  22   0   6      398.21      466.29    139.03 o 
 -22   1   6      210.96      251.80    133.96 o 
 -21   1   6     1088.02     1224.55    155.06 o 
 -20   1   6      199.59      178.97    118.69 o 
 -19   1   6     8057.11     8376.67    262.81 o 
 -18   1   6      213.00      298.76    107.69 o 
 -17   1   6    21186.21    21543.87    585.67 o 
 -16   1   6     1164.61     1287.04    127.56 o 
 -15   1   6    35410.89    35579.63    495.52 o 
 -14   1   6     3700.54     3812.47     88.18 o 
 -13   1   6    38791.02    38070.54    337.90 o 
 -12   1   6     4157.48     4132.07     85.06 o 
 -11   1   6    27524.74    27621.71    258.74 o 
 -10   1   6     1394.12     1449.35     52.47 o 
  -9   1   6     3842.10     3904.35     92.55 o 
  -8   1   6     1366.43     1432.80     41.64 o 
  -7   1   6     3389.00     3776.01     63.46 o 
  -6   1   6      503.14      506.51     34.82 o 
  -5   1   6    21515.40    21696.63    196.88 o 
  -4   1   6     5473.27     5741.05     75.59 o 
  -3   1   6    53264.34    51948.89    459.26 o 
  -2   1   6    10777.63    10827.33    121.17 o 
  -1   1   6   106060.91   106536.01    845.18 o 
   0   1   6     9937.62    10043.63    101.95 o 
   1   1   6   106111.97   107291.79    773.07 o 
   2   1   6    10779.57    11209.62    117.70 o 
   3   1   6    53159.94    52759.32    418.23 o 
   4   1   6     5451.15     5779.76     83.72 o 
   5   1   6    21537.33    22086.77    190.92 o 
   6   1   6      496.51      488.15     31.39 o 
   7   1   6     3396.78     3622.67     64.92 o 
   8   1   6     1385.84     1332.30     37.34 o 
   9   1   6     3799.98     3914.36     74.92 o 
  10   1   6     1430.00     1507.41     58.52 o 
  11   1   6    27608.96    27906.53    282.82 o 
  12   1   6     4199.60     3975.62     83.89 o 
  13   1   6    38723.92    39579.25    349.57 o 
  14   1   6     3719.77     3803.40     92.58 o 
  15   1   6    35324.83    35692.53    452.56 o 
  16   1   6     1175.28      993.67    131.44 o 
  17   1   6    21160.66    21099.96    397.13 o 
  18   1   6      212.41      340.49    112.09 o 
  19   1   6     8063.24     8458.91    286.45 o 
  20   1   6      198.84       84.31    115.69 o 
  21   1   6     1080.92     1019.49    147.40 o 
  22   1   6      208.82       34.35    122.51 o 
 -22   2   6      340.23      533.60    140.31 o 
 -21   2   6     1896.82     1816.05    170.23 o 
 -20   2   6     1291.32     1506.50    152.93 o 
 -19   2   6    10797.69    11101.63    300.07 o 
 -18   2   6     2041.35     1987.43    159.37 o 
 -17   2   6    23867.28    23622.27    425.31 o 
 -16   2   6     4453.75     4881.11    198.51 o 
 -15   2   6    38580.45    39060.23    410.56 o 
 -14   2   6     2493.07     2763.31     76.76 o 
 -13   2   6    47717.42    47899.66    410.32 o 
 -12   2   6     6004.87     6152.13    187.23 o 
 -11   2   6    38182.38    37992.16    409.63 o 
 -10   2   6     2918.15     3100.87     90.08 o 
  -9   2   6     1959.46     2206.88     95.92 o 
  -8   2   6     1225.72     1383.53     46.55 o 
  -7   2   6     6436.27     6354.76     83.90 o 
  -6   2   6     3869.29     4356.29     67.85 o 
  -5   2   6    29567.94    29796.99    244.06 o 
  -4   2   6    10703.16    11111.86    113.26 o 
  -3   2   6    71218.69    72944.58    566.84 o 
  -2   2   6    16356.33    16747.28    178.35 o 
  -1   2   6    90040.45    88886.80    877.26 o 
   0   2   6     8594.54     9110.84    106.54 o 
   1   2   6    89984.14    89627.00    682.38 o 
   2   2   6    16373.89    16711.25    159.02 o 
   3   2   6    71286.45    71878.58    557.62 o 
   4   2   6    10766.17    11206.04    120.19 o 
   5   2   6    29592.23    30190.29    228.37 o 
   6   2   6     3852.61     4399.20     61.13 o 
   7   2   6     6394.39     6618.16     73.61 o 
   8   2   6     1227.28     1392.28     45.66 o 
   9   2   6     1966.52     2191.71     85.18 o 
  10   2   6     2873.94     3199.26     79.68 o 
  11   2   6    38168.23    38978.06    374.81 o 
  12   2   6     5970.25     6185.54    102.60 o 
  13   2   6    47787.29    48047.40    411.86 o 
  14   2   6     2476.94     2557.15    102.37 o 
  15   2   6    38731.25    38904.23    529.12 o 
  16   2   6     4427.93     4879.54    152.62 o 
  17   2   6    23915.16    23688.02    475.88 o 
  18   2   6     2040.57     2331.86    162.57 o 
  19   2   6    10767.27    10494.14    291.11 o 
  20   2   6     1283.43     1254.27    146.25 o 
  21   2   6     1920.16     2186.96    276.87 o 
  22   2   6      342.61      458.84    137.68 o 
 -22   3   6      457.58      523.84    143.04 o 
 -21   3   6     4145.38     4574.66    226.95 o 
 -20   3   6       82.49      169.03    120.34 o 
 -19   3   6     7767.91     7698.03    263.23 o 
 -18   3   6      278.44      199.79    106.93 o 
 -17   3   6    16426.64    16510.86    316.54 o 
 -16   3   6     1367.75     1475.05     76.27 o 
 -15   3   6    20888.38    21528.26    266.31 o 
 -14   3   6     3197.33     3350.86     99.03 o 
 -13   3   6    32614.80    32907.97    280.92 o 
 -12   3   6     7830.65     8089.07    122.20 o 
 -11   3   6    25031.17    25144.74    261.59 o 
 -10   3   6     5982.69     6239.49    112.75 o 
  -9   3   6     9004.74     9205.05    137.17 o 
  -8   3   6     4828.25     4709.17     76.39 o 
  -7   3   6    13142.64    13128.44    132.63 o 
  -6   3   6     1292.24     1377.26     43.01 o 
  -5   3   6    30487.82    30292.53    240.93 o 
  -4   3   6     5438.40     5328.39     99.29 o 
  -3   3   6    57624.15    58536.72    444.85 o 
  -2   3   6     7665.22     7411.65    105.13 o 
  -1   3   6    52073.05    52096.00    465.10 o 
   0   3   6     7103.76     7047.47     98.61 o 
   1   3   6    52185.61    53160.27    501.52 o 
   2   3   6     7675.89     7431.06     90.18 o 
   3   3   6    57673.29    57792.97    389.55 o 
   4   3   6     5429.01     5362.51     70.25 o 
   5   3   6    30377.44    30738.37    261.58 o 
   6   3   6     1302.86     1386.83     38.84 o 
   7   3   6    13252.68    13053.54    109.94 o 
   8   3   6     4801.03     4840.86     78.90 o 
   9   3   6     9055.05     9013.51    115.05 o 
  10   3   6     6018.06     6544.24    115.78 o 
  11   3   6    24960.37    25536.15    281.57 o 
  12   3   6     7889.13     8308.00    121.97 o 
  13   3   6    32562.15    33550.34    307.53 o 
  14   3   6     3236.43     3616.00    122.97 o 
  15   3   6    20732.25    20941.28    290.79 o 
  16   3   6     1384.81     1442.92    108.79 o 
  17   3   6    16394.38    16134.60    354.53 o 
  18   3   6      288.36      260.28    131.46 o 
  19   3   6     7813.21     8234.50    293.42 o 
  20   3   6       87.30      -38.82    113.06 o 
  21   3   6     4138.56     4320.11    221.05 o 
  22   3   6      453.33      566.90    138.23 o 
 -22   4   6      903.25      951.46    153.38 o 
 -21   4   6     3292.62     3356.75    207.04 o 
 -20   4   6     1243.63     1203.19    147.73 o 
 -19   4   6     9351.63     9755.12    281.48 o 
 -18   4   6     3446.38     3568.99    173.08 o 
 -17   4   6    17372.50    16882.54    234.82 o 
 -16   4   6     2908.02     2885.90    100.37 o 
 -15   4   6    18244.21    18072.85    231.46 o 
 -14   4   6     5734.47     5823.53    125.48 o 
 -13   4   6    40314.74    40227.73    349.70 o 
 -12   4   6     5240.53     5498.27    102.95 o 
 -11   4   6    27142.03    26240.37    299.86 o 
 -10   4   6     6651.70     6491.14    116.32 o 
  -9   4   6    11039.69    10684.68    138.92 o 
  -8   4   6     3571.27     3408.30     73.57 o 
  -7   4   6    17862.10    17774.52    171.93 o 
  -6   4   6     5751.39     5748.74     80.03 o 
  -5   4   6    36526.99    36648.54    275.54 o 
  -4   4   6     9936.26     9778.48    107.17 o 
  -3   4   6    69155.18    69144.19    521.67 o 
  -2   4   6     9451.85     9680.36    114.42 o 
  -1   4   6    53248.11    52818.16    349.60 o 
   0   4   6     5777.68     6136.16     92.06 o 
   1   4   6    53151.80    52954.13    422.85 o 
   2   4   6     9483.68     9493.61    106.33 o 
   3   4   6    68996.75    69603.16    519.97 o 
   4   4   6     9892.63     9839.74    114.62 o 
   5   4   6    36604.37    37145.82    276.62 o 
   6   4   6     5744.48     5834.69     74.93 o 
   7   4   6    17767.59    17477.26    143.45 o 
   8   4   6     3593.25     3498.61     71.94 o 
   9   4   6    10979.38    10869.43    132.95 o 
  10   4   6     6670.92     7062.96    158.08 o 
  11   4   6    27213.64    27092.75    298.98 o 
  12   4   6     5219.88     5470.07    102.88 o 
  13   4   6    40351.14    40409.46    424.44 o 
  14   4   6     5708.18     6029.92    151.20 o 
  15   4   6    18322.51    18120.95    269.13 o 
  16   4   6     2877.12     2973.69    119.89 o 
  17   4   6    17377.20    17456.29    366.42 o 
  18   4   6     3399.97     3478.02    208.91 o 
  19   4   6     9329.77     9229.49    278.09 o 
  20   4   6     1238.13     1469.84    160.34 o 
  21   4   6     3296.28     3148.50    203.05 o 
  22   4   6      906.74      782.57    149.55 o 
 -21   5   6     4641.94     4657.88    348.27 o 
 -20   5   6      270.16      108.39    121.44 o 
 -19   5   6     7829.88     7643.14    308.78 o 
 -18   5   6      864.45      767.72    117.34 o 
 -17   5   6    10901.23    11098.65    183.11 o 
 -16   5   6     1188.49     1267.93     77.64 o 
 -15   5   6    15097.98    14764.52    212.28 o 
 -14   5   6     3291.13     3040.87    101.02 o 
 -13   5   6    22687.36    22667.69    264.98 o 
 -12   5   6     4983.62     5003.15    104.83 o 
 -11   5   6    24419.40    23839.61    245.59 o 
 -10   5   6     6902.78     6978.39    109.45 o 
  -9   5   6    15998.98    15509.95    179.49 o 
  -8   5   6     2241.85     2370.49     61.58 o 
  -7   5   6    36050.94    35698.93    285.14 o 
  -6   5   6     2458.01     2588.19     56.69 o 
  -5   5   6    48130.07    48244.30    351.40 o 
  -4   5   6     3987.99     3874.70     65.96 o 
  -3   5   6    43103.62    43660.65    297.68 o 
  -2   5   6     6135.56     6458.06     83.96 o 
  -1   5   6    45848.66    44673.36    313.37 o 
   0   5   6      503.90      541.31     31.80 o 
   1   5   6    45963.60    44761.61    305.58 o 
   2   5   6     6113.33     6389.90     79.21 o 
   3   5   6    43281.80    43206.35    343.70 o 
   4   5   6     4022.03     4042.63     72.33 o 
   5   5   6    48097.48    48945.43    400.49 o 
   6   5   6     2462.77     2587.98     61.77 o 
   7   5   6    36061.55    36107.55    353.74 o 
   8   5   6     2211.25     2317.47     62.74 o 
   9   5   6    15988.07    15201.16    161.35 o 
  10   5   6     6880.87     7101.75    123.41 o 
  11   5   6    24220.02    24082.90    332.87 o 
  12   5   6     5015.62     5059.39     92.22 o 
  13   5   6    22585.43    22551.10    277.29 o 
  14   5   6     3310.43     3200.43    123.87 o 
  15   5   6    15085.32    14696.79    241.67 o 
  16   5   6     1193.26     1313.26    146.49 o 
  17   5   6    10900.91    10992.12    227.77 o 
  18   5   6      884.89      843.06     98.39 o 
  19   5   6     7823.06     7967.81    293.27 o 
  20   5   6      274.13       94.13    122.63 o 
  21   5   6     4648.11     4974.02    243.00 o 
 -21   6   6     5158.65     5511.52    250.56 o 
 -20   6   6     1542.92     1546.25    146.31 o 
 -19   6   6     5818.19     6215.32    224.82 o 
 -18   6   6     2371.24     2268.39    123.04 o 
 -17   6   6     9078.67     9119.33    169.57 o 
 -16   6   6     4515.72     4328.34    123.16 o 
 -15   6   6    18795.41    18585.68    243.16 o 
 -14   6   6     3235.11     3145.80    105.27 o 
 -13   6   6    21363.66    21159.83    242.60 o 
 -12   6   6     5033.46     4760.85    106.12 o 
 -11   6   6    23657.56    23669.75    231.48 o 
 -10   6   6     3705.21     3680.93     88.68 o 
  -9   6   6    21796.60    21011.33    225.94 o 
  -8   6   6     4792.25     4974.86     81.56 o 
  -7   6   6    26943.36    26737.35    231.30 o 
  -6   6   6     8169.36     7584.94     91.60 o 
  -5   6   6    41531.70    41654.67    291.52 o 
  -4   6   6    11142.73    11284.90    105.87 o 
  -3   6   6    35151.66    34803.96    242.63 o 
  -2   6   6     9344.56     9523.25    105.78 o 
  -1   6   6    45362.51    45690.27    325.14 o 
   0   6   6     4572.41     4297.11     68.86 o 
   1   6   6    45261.02    45003.67    311.38 o 
   2   6   6     9366.90     9551.88    103.52 o 
   3   6   6    35045.22    34448.45    250.09 o 
   4   6   6    11111.61    11355.71    112.18 o 
   5   6   6    41475.79    41935.52    294.74 o 
   6   6   6     8132.64     7975.65    106.40 o 
   7   6   6    26956.95    27686.21    274.83 o 
   8   6   6     4788.90     5136.28     94.91 o 
   9   6   6    21879.35    21222.68    240.05 o 
  10   6   6     3731.59     3685.03     98.69 o 
  11   6   6    23802.49    23987.36    286.51 o 
  12   6   6     5052.10     4908.74    109.70 o 
  13   6   6    21338.96    20856.67    267.16 o 
  14   6   6     3218.39     3136.36    126.04 o 
  15   6   6    18756.47    18212.78    282.16 o 
  16   6   6     4492.55     4401.15    152.05 o 
  17   6   6     9095.21     9273.98    201.65 o 
  18   6   6     2337.11     2312.58    133.04 o 
  19   6   6     5806.20     5877.13    349.44 o 
  20   6   6     1540.97     1447.79    159.30 o 
  21   6   6     5180.10     5601.78    264.25 o 
 -21   7   6     8260.33     8379.26    271.51 o 
 -20   7   6      490.31      506.71    125.96 o 
 -19   7   6     7774.92     8062.04    248.89 o 
 -18   7   6      642.51      662.28     89.82 o 
 -17   7   6     8414.97     8538.49    171.18 o 
 -16   7   6     1557.50     1620.23     90.51 o 
 -15   7   6    11343.28    10774.70    182.99 o 
 -14   7   6     1995.71     1877.29     91.26 o 
 -13   7   6    16118.91    15427.45    201.07 o 
 -12   7   6     4410.87     4122.17     88.55 o 
 -11   7   6    16565.96    16628.62    178.38 o 
 -10   7   6     2001.78     1921.30     66.56 o 
  -9   7   6    28377.82    28060.93    272.01 o 
  -8   7   6     3735.06     3726.01     77.71 o 
  -7   7   6    43049.82    43521.11    366.31 o 
  -6   7   6     3043.26     2962.90     66.98 o 
  -5   7   6    47434.55    47186.62    319.37 o 
  -4   7   6     6920.00     7243.55     88.01 o 
  -3   7   6    32018.03    32275.79    240.20 o 
  -2   7   6     2157.11     2251.59     66.68 o 
  -1   7   6    30976.21    30934.59    249.39 o 
   0   7   6     1297.37     1198.05     44.28 o 
   1   7   6    31063.07    31165.18    234.62 o 
   2   7   6     2138.92     2228.86     57.14 o 
   3   7   6    32043.50    31783.44    239.55 o 
   4   7   6     6952.87     7396.95     91.57 o 
   5   7   6    47461.84    47705.80    334.55 o 
   6   7   6     3036.99     3079.41     78.25 o 
   7   7   6    43039.67    44149.11    355.94 o 
   8   7   6     3753.41     3685.15     83.15 o 
   9   7   6    28178.81    27644.12    260.85 o 
  10   7   6     1983.94     1862.11     80.45 o 
  11   7   6    16463.60    16706.42    193.32 o 
  12   7   6     4399.93     4228.78     94.48 o 
  13   7   6    16125.34    16067.60    250.99 o 
  14   7   6     1990.53     1678.45    126.26 o 
  15   7   6    11338.83    11332.01    234.66 o 
  16   7   6     1560.53     1508.86    112.02 o 
  17   7   6     8370.78     8492.96    222.06 o 
  18   7   6      650.19      648.02     95.27 o 
  19   7   6     7750.64     8017.12    234.87 o 
  20   7   6      482.80      175.27    140.94 o 
  21   7   6     8204.77     8886.08    305.36 o 
 -20   8   6     1457.94     1786.99    167.47 o 
 -19   8   6     5181.20     5081.86    188.69 o 
 -18   8   6     3307.34     3377.52    131.01 o 
 -17   8   6     5930.59     5923.98    157.12 o 
 -16   8   6     3339.48     3239.15    123.43 o 
 -15   8   6     8506.93     8359.48    184.96 o 
 -14   8   6     4224.43     4407.32    126.81 o 
 -13   8   6    12159.91    11810.28    186.09 o 
 -12   8   6     3440.25     3172.55     94.25 o 
 -11   8   6    18693.22    18179.49    198.80 o 
 -10   8   6     5679.50     5292.65    103.38 o 
  -9   8   6    21660.64    21588.35    227.86 o 
  -8   8   6     3403.84     3424.20     80.72 o 
  -7   8   6    34785.56    33857.82    289.69 o 
  -6   8   6     5568.29     5627.37     95.35 o 
  -5   8   6    31858.22    30847.12    237.44 o 
  -4   8   6    11442.90    11548.71    120.57 o 
  -3   8   6    24850.44    24405.81    212.78 o 
  -2   8   6     7027.41     7288.34    130.45 o 
  -1   8   6    19463.35    19318.57    174.20 o 
   0   8   6     6171.74     6456.34     91.38 o 
   1   8   6    19418.38    19885.64    204.88 o 
   2   8   6     7040.22     7144.17     96.87 o 
   3   8   6    24853.86    24748.29    209.41 o 
   4   8   6    11425.61    11757.13    124.58 o 
   5   8   6    31800.99    31064.01    241.57 o 
   6   8   6     5588.85     5754.27    134.04 o 
   7   8   6    34723.32    34575.42    287.34 o 
   8   8   6     3410.28     3359.04    114.28 o 
   9   8   6    21786.81    22224.43    278.14 o 
  10   8   6     5743.86     5732.31    126.53 o 
  11   8   6    18654.98    19022.77    214.46 o 
  12   8   6     3455.19     3544.53    124.46 o 
  13   8   6    12125.46    12246.24    261.04 o 
  14   8   6     4237.77     4019.06    157.16 o 
  15   8   6     8506.09     8774.17    324.70 o 
  16   8   6     3316.91     3302.37    150.93 o 
  17   8   6     5938.86     6101.07    238.06 o 
  18   8   6     3304.93     3381.23    146.22 o 
  19   8   6     5232.13     5434.82    199.51 o 
  20   8   6     1470.83     1407.78    180.74 o 
 -20   9   6      942.82     1064.54    159.74 o 
 -19   9   6     8685.95     8604.74    214.32 o 
 -18   9   6      504.07      474.04     85.25 o 
 -17   9   6     7158.64     7235.88    175.33 o 
 -16   9   6      481.33      475.20     79.34 o 
 -15   9   6     3408.72     3824.73    133.97 o 
 -14   9   6     2092.60     1924.88     96.28 o 
 -13   9   6     8942.26     8922.47    178.79 o 
 -12   9   6     1451.16     1371.44     68.93 o 
 -11   9   6    25528.69    24739.16    243.64 o 
 -10   9   6     3254.81     3228.38     88.45 o 
  -9   9   6    30757.91    31002.99    303.66 o 
  -8   9   6     2805.06     2882.60     71.46 o 
  -7   9   6    44527.96    43789.79    435.67 o 
  -6   9   6     4335.55     4372.03     92.13 o 
  -5   9   6    41576.83    41100.88    316.80 o 
  -4   9   6     2897.47     2974.51     71.69 o 
  -3   9   6    27128.40    26601.58    224.35 o 
  -2   9   6     1751.36     1734.86     66.73 o 
  -1   9   6    10177.66    10122.72    121.79 o 
   0   9   6       55.43        2.17     36.34 o 
   1   9   6    10179.90    10079.44    122.79 o 
   2   9   6     1766.70     1686.12     61.94 o 
   3   9   6    27102.83    26608.97    227.47 o 
   4   9   6     2880.64     3014.82     69.66 o 
   5   9   6    41640.30    41775.88    339.50 o 
   6   9   6     4335.86     4582.28     92.08 o 
   7   9   6    44517.50    45094.19    446.35 o 
   8   9   6     2778.85     2783.13     82.93 o 
   9   9   6    30755.32    30942.05    340.34 o 
  10   9   6     3212.80     3330.56     96.67 o 
  11   9   6    25584.34    25325.02    265.43 o 
  12   9   6     1420.25     1434.44     69.00 o 
  13   9   6     8977.83     9310.03    237.94 o 
  14   9   6     2071.03     1999.39    126.44 o 
  15   9   6     3396.65     3442.28    156.94 o 
  16   9   6      480.79      453.49     91.84 o 
  17   9   6     7120.76     7115.09    196.83 o 
  18   9   6      504.06      677.55    109.93 o 
  19   9   6     8638.08     8798.78    246.06 o 
  20   9   6      948.43     1115.86    127.76 o 
 -20  10   6     1938.93     1807.48    122.28 o 
 -19  10   6     5645.35     5740.39    175.14 o 
 -18  10   6     1655.42     1592.51    110.02 o 
 -17  10   6     2248.40     2182.53    118.31 o 
 -16  10   6     2607.65     2549.08    120.00 o 
 -15  10   6     1103.81     1062.11     94.51 o 
 -14  10   6     2023.51     1987.44    115.11 o 
 -13  10   6     6888.73     6612.03    172.50 o 
 -12  10   6     3709.58     3519.70     92.56 o 
 -11  10   6    18177.58    17528.65    199.38 o 
 -10  10   6     3201.40     3303.97     90.98 o 
  -9  10   6    29089.89    28688.19    263.83 o 
  -8  10   6     5035.18     4869.30     90.86 o 
  -7  10   6    34708.52    34344.83    283.35 o 
  -6  10   6     3133.65     2966.65     87.58 o 
  -5  10   6    28044.60    27334.67    245.04 o 
  -4  10   6     3507.99     3457.72    101.56 o 
  -3  10   6    14398.23    14310.88    166.88 o 
  -2  10   6     4970.40     5011.31    100.88 o 
  -1  10   6     4329.76     4398.35     92.71 o 
   0  10   6     2027.11     2175.28     70.55 o 
   1  10   6     4331.72     4359.43     90.46 o 
   2  10   6     4946.49     4876.45     98.00 o 
   3  10   6    14371.65    14154.85    156.11 o 
   4  10   6     3538.80     3382.70     75.73 o 
   5  10   6    28024.97    28165.59    248.58 o 
   6  10   6     3129.38     3186.66    103.98 o 
   7  10   6    34673.70    34806.82    292.94 o 
   8  10   6     5132.51     5242.00    104.47 o 
   9  10   6    28978.24    28739.69    299.17 o 
  10  10   6     3238.43     3393.49     99.99 o 
  11  10   6    18126.05    17703.38    196.17 o 
  12  10   6     3750.37     3723.65     93.45 o 
  13  10   6     6852.48     6877.21    183.62 o 
  14  10   6     2021.73     2014.56    123.92 o 
  15  10   6     1105.30     1137.07    107.52 o 
  16  10   6     2598.77     2436.55    134.92 o 
  17  10   6     2261.00     2456.18    150.34 o 
  18  10   6     1660.71     1281.21    130.30 o 
  19  10   6     5670.23     6110.68    220.79 o 
  20  10   6     1948.11     2184.20    195.34 o 
 -19  11   6     8196.56     8495.99    221.02 o 
 -18  11   6      821.40      992.74    113.07 o 
 -17  11   6     2936.76     2847.89    141.12 o 
 -16  11   6      107.27      249.09     85.90 o 
 -15  11   6      478.84      530.39     91.50 o 
 -14  11   6      114.80      120.08     80.79 o 
 -13  11   6     6985.70     6740.49    251.86 o 
 -12  11   6     1136.07     1238.62     67.25 o 
 -11  11   6    18524.48    17821.71    206.39 o 
 -10  11   6     1736.25     1754.80     75.11 o 
  -9  11   6    42731.01    42320.11    346.64 o 
  -8  11   6     5206.73     5340.04     92.37 o 
  -7  11   6    42685.05    42833.68    341.15 o 
  -6  11   6     3337.79     3415.90     91.00 o 
  -5  11   6    35285.59    34929.10    301.45 o 
  -4  11   6     3610.00     3597.07     90.55 o 
  -3  11   6    16865.38    16376.17    188.77 o 
  -2  11   6     1681.05     1551.30     73.07 o 
  -1  11   6     3195.05     3145.20     80.45 o 
   0  11   6      102.70      167.26     53.20 o 
   1  11   6     3176.69     3124.61     81.08 o 
   2  11   6     1678.44     1590.41     65.41 o 
   3  11   6    16936.18    16730.67    238.42 o 
   4  11   6     3606.67     3893.60     98.12 o 
   5  11   6    35262.46    34577.89    296.05 o 
   6  11   6     3345.03     3759.93     95.60 o 
   7  11   6    42739.74    43678.64    354.54 o 
   8  11   6     5155.41     5364.63    108.80 o 
   9  11   6    42836.41    41758.16    400.45 o 
  10  11   6     1728.65     1829.07     78.97 o 
  11  11   6    18554.89    18084.63    211.52 o 
  12  11   6     1110.84     1139.78     67.75 o 
  13  11   6     7000.82     6614.62    221.91 o 
  14  11   6      110.33       55.98     87.27 o 
  15  11   6      479.63      420.76     95.15 o 
  16  11   6      111.50      -48.47     92.74 o 
  17  11   6     2921.47     2694.37    157.90 o 
  18  11   6      823.43      749.85    121.25 o 
  19  11   6     8199.10     8455.81    252.29 o 
 -18  12   6      838.21      803.01    110.10 o 
 -17  12   6      982.10     1007.49    110.76 o 
 -16  12   6      465.57      341.40     94.76 o 
 -15  12   6      673.44      563.29     96.67 o 
 -14  12   6     1167.61     1283.60    108.32 o 
 -13  12   6     5013.36     4957.70    153.56 o 
 -12  12   6      415.83      380.41     59.43 o 
 -11  12   6    11841.26    11701.77    170.31 o 
 -10  12   6     1127.80     1282.98     69.64 o 
  -9  12   6    30790.54    30459.23    285.16 o 
  -8  12   6     3415.60     3259.37     85.91 o 
  -7  12   6    30559.13    30693.35    262.34 o 
  -6  12   6     4153.92     4292.80    100.52 o 
  -5  12   6    20177.46    20072.44    205.08 o 
  -4  12   6     2421.23     2371.22     80.28 o 
  -3  12   6     5601.25     5644.78    125.22 o 
  -2  12   6     2135.67     2270.13     94.34 o 
  -1  12   6     1411.78     1524.75     65.61 o 
   0  12   6     4221.36     4211.37     93.19 o 
   1  12   6     1412.22     1537.05     66.03 o 
   2  12   6     2148.44     2128.50     75.26 o 
   3  12   6     5607.79     5718.18    113.16 o 
   4  12   6     2397.75     2413.11     84.68 o 
   5  12   6    20220.81    20549.16    214.86 o 
   6  12   6     4188.62     4489.13    105.74 o 
   7  12   6    30569.80    29939.77    264.66 o 
   8  12   6     3418.79     3296.54     89.57 o 
   9  12   6    30773.05    29835.79    303.57 o 
  10  12   6     1151.96     1164.08     72.24 o 
  11  12   6    11817.99    11868.11    170.70 o 
  12  12   6      425.80      404.16     59.63 o 
  13  12   6     5022.51     4993.39    190.06 o 
  14  12   6     1172.63     1247.59    120.07 o 
  15  12   6      674.69      778.07    122.95 o 
  16  12   6      471.34      523.28    121.93 o 
  17  12   6      993.60     1031.35    139.39 o 
  18  12   6      842.79      894.85    135.67 o 
 -18  13   6      879.69      803.80    117.20 o 
 -17  13   6     2021.45     2063.79    164.03 o 
 -16  13   6      799.95      943.19    123.74 o 
 -15  13   6      671.78      573.72    102.34 o 
 -14  13   6      618.47      581.75    106.69 o 
 -13  13   6     4274.77     4278.06    202.87 o 
 -12  13   6     2052.42     1997.50     88.71 o 
 -11  13   6    12493.87    12271.98    182.54 o 
 -10  13   6     3264.97     3312.20     94.72 o 
  -9  13   6    32647.90    32600.23    316.96 o 
  -8  13   6     5498.71     5422.54    108.68 o 
  -7  13   6    41080.11    40596.80    328.20 o 
  -6  13   6     6967.43     6911.04    121.14 o 
  -5  13   6    21248.29    21506.26    220.01 o 
  -4  13   6     3527.05     3368.70     90.37 o 
  -3  13   6    10250.23    10339.63    146.52 o 
  -2  13   6     3303.16     3428.70     92.65 o 
  -1  13   6     1982.26     1831.24     74.98 o 
   0  13   6      228.27      314.87     53.17 o 
   1  13   6     1970.70     1981.56     73.89 o 
   2  13   6     3350.36     3298.72     87.34 o 
   3  13   6    10221.71    10034.53    144.05 o 
   4  13   6     3548.42     3478.04     95.78 o 
   5  13   6    21275.31    21214.28    215.64 o 
   6  13   6     6976.79     6879.98    144.26 o 
   7  13   6    41082.90    40327.31    333.82 o 
   8  13   6     5547.04     5538.13    114.31 o 
   9  13   6    32689.03    32227.63    328.14 o 
  10  13   6     3248.98     3259.31    105.15 o 
  11  13   6    12531.70    12348.17    181.04 o 
  12  13   6     2076.03     2094.28     94.44 o 
  13  13   6     4267.67     4181.64    179.31 o 
  14  13   6      618.80      802.44    124.89 o 
  15  13   6      665.28      714.84    124.55 o 
  16  13   6      813.21      859.57    138.00 o 
  17  13   6     2015.65     2121.25    170.32 o 
  18  13   6      880.87      705.66    199.84 o 
 -17  14   6     1992.75     1948.16    152.67 o 
 -16  14   6      217.99      456.39    126.09 o 
 -15  14   6     1159.65     1415.86    133.54 o 
 -14  14   6      123.49      161.49     89.85 o 
 -13  14   6     5182.75     5125.37    175.51 o 
 -12  14   6       94.95       -1.95     58.69 o 
 -11  14   6     9982.20     9499.66    156.70 o 
 -10  14   6     1003.06      975.03     69.92 o 
  -9  14   6    19193.09    18860.69    224.43 o 
  -8  14   6     2788.68     2781.59     87.86 o 
  -7  14   6    25828.93    26028.58    245.71 o 
  -6  14   6     3100.92     2934.33     92.35 o 
  -5  14   6    11397.00    11768.09    160.57 o 
  -4  14   6     3324.84     3385.52     92.02 o 
  -3  14   6    11069.36    10983.21    183.77 o 
  -2  14   6     3156.16     3284.22     99.76 o 
  -1  14   6     3372.91     3386.39     92.49 o 
   0  14   6      968.98      948.53     62.08 o 
   1  14   6     3392.33     3483.37     90.69 o 
   2  14   6     3138.75     3045.35     92.82 o 
   3  14   6    11122.99    11156.69    154.28 o 
   4  14   6     3324.05     3347.00     96.12 o 
   5  14   6    11382.26    11337.05    156.26 o 
   6  14   6     3090.44     2988.29     92.85 o 
   7  14   6    25841.84    25431.07    248.19 o 
   8  14   6     2783.60     2900.08    102.35 o 
   9  14   6    19253.46    18814.96    236.49 o 
  10  14   6      996.33      934.43     75.61 o 
  11  14   6     9952.52    10086.12    199.01 o 
  12  14   6       99.69      113.53     65.08 o 
  13  14   6     5180.22     5597.42    251.76 o 
  14  14   6      125.26       77.79    109.09 o 
  15  14   6     1190.15     1270.04    147.31 o 
  16  14   6      220.76      207.90    129.64 o 
  17  14   6     1987.10     2345.22    181.25 o 
 -16  15   6      800.87      776.97    130.07 o 
 -15  15   6      791.96      817.22    128.00 o 
 -14  15   6     2046.70     1894.34    135.32 o 
 -13  15   6     5189.46     5045.44    183.25 o 
 -12  15   6     2962.66     2979.21    115.51 o 
 -11  15   6    11460.54    11506.19    184.49 o 
 -10  15   6     3534.52     3405.02    106.95 o 
  -9  15   6    19823.17    19420.24    234.73 o 
  -8  15   6     6025.72     5917.87    122.26 o 
  -7  15   6    26108.73    25757.42    249.78 o 
  -6  15   6     3750.03     3748.51    110.14 o 
  -5  15   6    14365.96    14394.00    200.47 o 
  -4  15   6     5146.05     4960.59    117.70 o 
  -3  15   6    11527.74    11437.35    163.56 o 
  -2  15   6     3014.95     3160.18    103.50 o 
  -1  15   6     5942.27     6034.64    130.73 o 
   0  15   6      896.27      979.10     65.39 o 
   1  15   6     5936.01     6081.31    125.03 o 
   2  15   6     3052.98     3048.08     96.92 o 
   3  15   6    11476.84    11576.77    168.97 o 
   4  15   6     5175.53     4724.04    115.01 o 
   5  15   6    14389.77    14430.71    182.39 o 
   6  15   6     3777.98     3794.25    106.86 o 
   7  15   6    26130.66    25897.01    257.82 o 
   8  15   6     6030.40     6041.55    145.32 o 
   9  15   6    19803.44    19219.60    246.34 o 
  10  15   6     3550.13     3649.68    125.83 o 
  11  15   6    11512.30    11358.63    202.81 o 
  12  15   6     2936.58     2865.21    132.18 o 
  13  15   6     5192.66     5210.53    228.57 o 
  14  15   6     2042.33     2179.31    214.41 o 
  15  15   6      779.74      769.26    139.59 o 
  16  15   6      791.93      925.63    188.34 o 
 -15  16   6     3026.38     3138.70    182.11 o 
 -14  16   6       23.67        8.47    102.49 o 
 -13  16   6     7540.64     7680.00    236.56 o 
 -12  16   6      226.95      346.03     77.05 o 
 -11  16   6    10934.03    10860.38    188.51 o 
 -10  16   6      891.98      932.31     77.16 o 
  -9  16   6    12555.59    12410.10    251.67 o 
  -8  16   6      955.03      915.17     76.92 o 
  -7  16   6    13854.67    13897.62    178.95 o 
  -6  16   6      749.78      735.46     73.40 o 
  -5  16   6    12650.60    12474.92    185.44 o 
  -4  16   6     1137.32     1048.12     78.28 o 
  -3  16   6    10706.87    10509.85    163.35 o 
  -2  16   6      524.92      500.42     68.57 o 
  -1  16   6    12869.93    12801.23    186.66 o 
   0  16   6      210.27      211.92     62.13 o 
   1  16   6    12833.25    12474.63    173.45 o 
   2  16   6      519.10      405.82     64.02 o 
   3  16   6    10705.00    10622.78    162.57 o 
   4  16   6     1127.45     1138.75     76.39 o 
   5  16   6    12623.15    12457.16    176.75 o 
   6  16   6      749.65      700.00     75.87 o 
   7  16   6    13824.00    13691.24    236.00 o 
   8  16   6      954.70      992.32    120.89 o 
   9  16   6    12585.26    12470.70    211.92 o 
  10  16   6      893.34      802.65     94.89 o 
  11  16   6    10905.13    11102.88    242.93 o 
  12  16   6      227.82      211.50     82.02 o 
  13  16   6     7529.89     7803.95    269.16 o 
  14  16   6       23.79       77.69    122.10 o 
  15  16   6     3028.20     2982.84    196.91 o 
 -14  17   6     2843.66     2783.04    171.98 o 
 -13  17   6     4709.31     4646.63    219.66 o 
 -12  17   6     2949.35     2818.90    148.50 o 
 -11  17   6     8628.23     8205.74    199.90 o 
 -10  17   6     4293.31     4193.55    155.03 o 
  -9  17   6    12311.75    11775.25    212.72 o 
  -8  17   6     2734.04     2593.75    118.35 o 
  -7  17   6    10525.50    10488.99    174.64 o 
  -6  17   6     3148.95     3203.78    117.59 o 
  -5  17   6    11187.43    11174.79    189.28 o 
  -4  17   6     3700.41     3655.95    118.20 o 
  -3  17   6     9454.04     9079.64    158.85 o 
  -2  17   6     3038.82     3107.61    106.87 o 
  -1  17   6     8668.83     8149.85    158.96 o 
   0  17   6     2863.79     2988.55    117.65 o 
   1  17   6     8666.77     8481.50    167.71 o 
   2  17   6     3058.78     2851.91    102.91 o 
   3  17   6     9468.53     9278.23    169.10 o 
   4  17   6     3702.74     3675.48    112.45 o 
   5  17   6    11196.32    11091.12    170.96 o 
   6  17   6     3164.84     3152.74    111.22 o 
   7  17   6    10535.47    10429.79    173.47 o 
   8  17   6     2731.34     2653.76    126.06 o 
   9  17   6    12302.65    12065.31    253.81 o 
  10  17   6     4262.00     4245.81    181.10 o 
  11  17   6     8639.68     8653.13    221.70 o 
  12  17   6     2942.93     2867.10    146.80 o 
  13  17   6     4710.74     4567.56    226.43 o 
  14  17   6     2813.63     2834.40    201.19 o 
 -13  18   6     7506.71     7908.99    264.10 o 
 -12  18   6      248.19      178.06     98.41 o 
 -11  18   6     7563.31     7691.62    300.23 o 
 -10  18   6      212.80      156.10     96.62 o 
  -9  18   6     8442.01     8199.70    266.08 o 
  -8  18   6      164.25      308.01     99.41 o 
  -7  18   6     7468.83     7651.89    213.18 o 
  -6  18   6      106.04      243.14     83.28 o 
  -5  18   6     8060.13     8174.12    202.99 o 
  -4  18   6      201.74      146.24     73.79 o 
  -3  18   6    10752.66    10371.15    188.79 o 
  -2  18   6      151.82       59.30     79.06 o 
  -1  18   6    13477.25    13513.96    246.51 o 
   0  18   6      225.07      237.22     79.06 o 
   1  18   6    13486.48    13427.83    221.14 o 
   2  18   6      149.66       54.82     68.06 o 
   3  18   6    10727.39    10446.59    196.85 o 
   4  18   6      205.49      121.80     69.93 o 
   5  18   6     8068.37     7740.30    164.28 o 
   6  18   6      104.32       62.63     74.59 o 
   7  18   6     7507.21     7748.10    189.60 o 
   8  18   6      165.95       60.82     92.19 o 
   9  18   6     8444.63     8570.99    225.76 o 
  10  18   6      212.58       50.65     93.69 o 
  11  18   6     7570.41     7882.07    221.52 o 
  12  18   6      248.76      313.01    101.67 o 
  13  18   6     7511.31     7740.99    424.47 o 
 -12  19   6     2752.22     2718.35    261.22 o 
 -11  19   6     3908.77     3831.21    173.36 o 
 -10  19   6     2265.26     2483.28    151.08 o 
  -9  19   6     5220.09     5302.08    195.11 o 
  -8  19   6     2408.17     2559.69    163.26 o 
  -7  19   6     4896.71     4963.77    173.34 o 
  -6  19   6     2009.18     1828.43    124.96 o 
  -5  19   6     5676.98     5882.43    200.17 o 
  -4  19   6     2312.72     2386.60    142.69 o 
  -3  19   6     6063.42     5999.85    186.52 o 
  -2  19   6     2916.08     2886.31    156.34 o 
  -1  19   6     8127.93     7879.54    211.66 o 
   0  19   6     1838.11     1673.51    184.65 o 
   1  19   6     8130.68     8162.01    226.92 o 
   2  19   6     2920.10     2949.76    157.53 o 
   3  19   6     6052.31     6211.20    177.84 o 
   4  19   6     2321.48     2462.94    124.62 o 
   5  19   6     5664.07     5672.51    167.31 o 
   6  19   6     2005.82     2059.45    126.15 o 
   7  19   6     4877.46     4748.13    179.84 o 
   8  19   6     2401.54     2664.09    152.40 o 
   9  19   6     5229.15     5328.16    197.42 o 
  10  19   6     2258.23     2183.90    145.04 o 
  11  19   6     3898.87     3829.43    185.30 o 
  12  19   6     2739.85     2963.45    171.36 o 
 -10  20   6      381.26      433.83    123.44 o 
  -9  20   6     4097.13     3619.23    188.19 o 
  -8  20   6       27.02      -48.06    108.29 o 
  -7  20   6     3705.74     3734.03    194.03 o 
  -6  20   6      202.13      305.21    115.36 o 
  -5  20   6     6425.73     5927.02    218.11 o 
  -4  20   6      172.49       24.95    117.60 o 
  -3  20   6     8509.68     8313.02    284.56 o 
  -2  20   6      677.94      788.91    144.31 o 
  -1  20   6     9837.66     9374.83    245.70 o 
   0  20   6      165.59      -39.84    129.28 o 
   1  20   6     9825.26     9317.25    265.51 o 
   2  20   6      677.96      484.85    123.08 o 
   3  20   6     8538.50     8501.02    349.07 o 
   4  20   6      173.54      133.45    107.16 o 
   5  20   6     6453.36     6507.14    207.76 o 
   6  20   6      199.97      145.56    102.44 o 
   7  20   6     3727.63     3883.25    181.65 o 
   8  20   6       28.23        7.74    104.32 o 
   9  20   6     4122.98     4124.49    184.47 o 
  10  20   6      378.68      459.30    113.23 o 
  -8  21   6     1106.71     1324.59    149.74 o 
  -7  21   6     1839.24     1741.51    150.36 o 
  -6  21   6     1437.00     1503.30    136.00 o 
  -5  21   6     3008.03     2955.34    176.98 o 
  -4  21   6     1516.51     1558.33    330.78 o 
  -3  21   6     6236.06     6552.23    283.32 o 
  -2  21   6     1715.17     1841.63    163.38 o 
  -1  21   6     6252.18     6419.14    297.26 o 
   0  21   6     2016.72     1951.44    148.87 o 
   1  21   6     6235.31     6105.50    234.76 o 
   2  21   6     1715.04     1677.21    158.15 o 
   3  21   6     6229.00     6494.39    308.96 o 
   4  21   6     1502.71     1745.44    192.71 o 
   5  21   6     2987.95     2971.79    160.82 o 
   6  21   6     1419.64     1233.27    130.42 o 
   7  21   6     1836.93     1837.88    152.07 o 
   8  21   6     1109.35     1037.20    131.33 o 
  -4  22   6     1278.15     1031.83    169.37 o 
  -3  22   6     7948.01     7876.68    300.12 o 
  -2  22   6      885.53      893.80    149.00 o 
  -1  22   6     6934.42     6258.83    249.89 o 
   0  22   6     1441.02     1396.88    172.82 o 
   1  22   6     6954.80     6698.46    322.12 o 
   2  22   6      892.55     1051.62    136.65 o 
   3  22   6     7930.43     7853.73    272.16 o 
   4  22   6     1271.44     1280.11    156.32 o 
   1   0   7    24378.39    25212.39    258.26 o 
   2   0   7    11831.74    12194.29    124.53 o 
   3   0   7    65427.98    65901.24    545.64 o 
   4   0   7     2755.91     2985.96     63.76 o 
   5   0   7    81266.05    84082.40    652.58 o 
   6   0   7    14903.42    15734.82    159.79 o 
   7   0   7    79165.11    80973.20    632.94 o 
   8   0   7    16443.41    16033.78    185.45 o 
   9   0   7    69390.23    72643.79    696.96 o 
  10   0   7     6278.42     6304.73    114.80 o 
  11   0   7    15311.57    15592.00    197.82 o 
  12   0   7     3751.33     3913.69     96.32 o 
  13   0   7    13304.61    12916.02    157.49 o 
  14   0   7     1091.12     1103.79     56.03 o 
  15   0   7      209.68      241.99     71.21 o 
  16   0   7      105.72      162.00    110.93 o 
  17   0   7     6953.06     6944.31    234.58 o 
  18   0   7      208.11      259.74    112.58 o 
  19   0   7    17444.63    17705.58    381.33 o 
  20   0   7      791.69      825.89    140.48 o 
  21   0   7    15754.45    16152.03    407.37 o 
  22   0   7     1979.31     2157.44    186.12 o 
 -22   1   7      840.99     1141.93    209.00 o 
 -21   1   7    10434.84     9886.00    310.87 o 
 -20   1   7      998.74     1049.66    148.76 o 
 -19   1   7     9900.47    10428.29    460.50 o 
 -18   1   7     1372.23     1330.49    139.54 o 
 -17   1   7     4489.02     4164.89    196.36 o 
 -16   1   7     1066.01      826.95    132.10 o 
 -15   1   7     1716.54     1722.92     69.43 o 
 -14   1   7      176.17      150.15     42.32 o 
 -13   1   7     9884.20     9969.00    142.20 o 
 -12   1   7      234.55      326.09     46.99 o 
 -11   1   7    17036.83    17010.08    210.76 o 
 -10   1   7     4023.11     3862.42    114.17 o 
  -9   1   7    54977.98    56252.02    652.31 o 
  -8   1   7    13007.08    13061.20    130.54 o 
  -7   1   7    78895.57    80173.20    598.32 o 
  -6   1   7     9911.23     9988.52    118.78 o 
  -5   1   7    54350.83    55255.72    446.03 o 
  -4   1   7     6674.56     6774.01     87.86 o 
  -3   1   7    50651.63    52362.25    444.09 o 
  -2   1   7     8486.95     8665.16    109.85 o 
  -1   1   7    20981.13    21672.16    217.90 o 
   0   1   7     2536.05     2663.64     61.21 o 
   1   1   7    21043.70    21592.49    217.29 o 
   2   1   7     8477.39     8779.02    101.00 o 
   3   1   7    50657.46    51756.18    416.94 o 
   4   1   7     6609.66     6853.06    102.54 o 
   5   1   7    54390.59    55987.59    430.86 o 
   6   1   7     9856.59     9899.29    112.18 o 
   7   1   7    79061.02    80176.34    599.08 o 
   8   1   7    13059.06    13272.40    146.06 o 
   9   1   7    54898.81    56537.07    518.57 o 
  10   1   7     4001.16     4088.49     96.21 o 
  11   1   7    17113.36    17529.19    215.90 o 
  12   1   7      236.80      230.82     48.62 o 
  13   1   7     9908.24     9916.22    135.17 o 
  14   1   7      179.69      100.76     40.89 o 
  15   1   7     1710.58     1943.64     93.98 o 
  16   1   7     1061.46     1113.77    105.59 o 
  17   1   7     4491.85     4094.41    245.96 o 
  18   1   7     1363.41     1299.91    137.85 o 
  19   1   7     9900.13     9602.15    320.30 o 
  20   1   7      995.25     1174.89    212.10 o 
  21   1   7    10427.45    10100.50    517.16 o 
  22   1   7      857.96      789.42    153.27 o 
 -22   2   7     1358.82     1327.34    168.47 o 
 -21   2   7    14275.93    14906.55    368.60 o 
 -20   2   7     1265.36     1419.39    165.97 o 
 -19   2   7    15212.60    15404.39    357.16 o 
 -18   2   7      384.95      428.07    115.67 o 
 -17   2   7     8231.14     8244.89    251.00 o 
 -16   2   7      466.69      520.38     62.54 o 
 -15   2   7     1117.74     1175.56     73.10 o 
 -14   2   7     1353.70     1417.25     64.27 o 
 -13   2   7     7776.14     8087.68    121.22 o 
 -12   2   7     2216.47     2388.11     78.51 o 
 -11   2   7    27639.42    27825.29    341.58 o 
 -10   2   7     7117.24     7005.11    149.96 o 
  -9   2   7    56384.33    57166.76    606.58 o 
  -8   2   7    14372.33    14745.33    144.43 o 
  -7   2   7   107953.93   106744.35    823.49 o 
  -6   2   7     9640.45     9896.01    110.97 o 
  -5   2   7    69318.99    69156.61    521.37 o 
  -4   2   7    15503.76    16127.87    208.02 o 
  -3   2   7    53211.49    54053.95    487.14 o 
  -2   2   7     6519.35     6534.37    126.60 o 
  -1   2   7    17906.56    18706.48    168.39 o 
   0   2   7     2508.41     2764.54     64.06 o 
   1   2   7    17839.09    18743.67    196.49 o 
   2   2   7     6534.00     6489.72     99.13 o 
   3   2   7    53241.81    54366.72    487.32 o 
   4   2   7    15592.59    15822.02    160.10 o 
   5   2   7    69195.14    69975.74    527.70 o 
   6   2   7     9698.35     9857.29    112.80 o 
   7   2   7   107805.73   109090.34    743.36 o 
   8   2   7    14360.35    14444.04    156.76 o 
   9   2   7    56319.96    57607.74    559.97 o 
  10   2   7     7148.98     7687.06    130.45 o 
  11   2   7    27582.57    28571.34    312.91 o 
  12   2   7     2243.25     2353.25     85.51 o 
  13   2   7     7740.36     8211.89    122.11 o 
  14   2   7     1353.77     1514.05     88.12 o 
  15   2   7     1133.20     1320.25     87.06 o 
  16   2   7      466.15      495.63     86.14 o 
  17   2   7     8205.28     8326.02    283.94 o 
  18   2   7      389.07      315.66    125.77 o 
  19   2   7    15207.16    15283.26    352.11 o 
  20   2   7     1257.75     1310.22    152.10 o 
  21   2   7    14302.39    14166.21    428.84 o 
  22   2   7     1343.29     1314.51    164.10 o 
 -21   3   7    10500.43    10920.59    321.43 o 
 -20   3   7     2163.52     2323.52    180.10 o 
 -19   3   7     8963.18     9246.53    390.51 o 
 -18   3   7     2396.63     2329.44    201.21 o 
 -17   3   7     6108.05     5910.67    227.44 o 
 -16   3   7      990.36      992.81     74.92 o 
 -15   3   7     5168.45     5193.11    132.70 o 
 -14   3   7      519.22      440.14     49.89 o 
 -13   3   7    13808.17    14179.47    160.81 o 
 -12   3   7      384.02      381.01     61.91 o 
 -11   3   7    23795.91    24524.48    313.72 o 
 -10   3   7     3171.71     3312.63    113.57 o 
  -9   3   7    50430.91    51101.40    644.84 o 
  -8   3   7     5717.82     6010.01     91.84 o 
  -7   3   7    79861.50    79705.23    555.37 o 
  -6   3   7     8351.67     8580.19     99.90 o 
  -5   3   7    54331.86    55680.29    431.19 o 
  -4   3   7    13417.40    14181.69    143.56 o 
  -3   3   7    41603.06    42692.79    341.40 o 
  -2   3   7     3753.86     3907.85     81.39 o 
  -1   3   7    20249.94    20056.31    180.05 o 
   0   3   7     1007.70     1073.88     40.77 o 
   1   3   7    20253.92    20199.95    213.34 o 
   2   3   7     3747.76     3845.46    104.57 o 
   3   3   7    41548.82    43211.12    399.79 o 
   4   3   7    13374.68    13648.48    152.09 o 
   5   3   7    54434.23    55973.21    414.54 o 
   6   3   7     8328.54     8625.35     97.43 o 
   7   3   7    79931.03    81294.12    594.02 o 
   8   3   7     5705.80     6265.96     95.05 o 
   9   3   7    50419.54    52119.17    571.77 o 
  10   3   7     3171.15     3599.37     97.02 o 
  11   3   7    23787.63    24677.82    281.15 o 
  12   3   7      363.89      366.86     50.61 o 
  13   3   7    13915.46    14218.51    168.38 o 
  14   3   7      522.39      534.50     77.07 o 
  15   3   7     5160.75     5139.27    147.25 o 
  16   3   7      974.85     1009.28     87.83 o 
  17   3   7     6127.12     6283.01    183.44 o 
  18   3   7     2371.87     2355.81    207.80 o 
  19   3   7     8977.81     9230.47    366.40 o 
  20   3   7     2166.24     2319.67    177.94 o 
  21   3   7    10495.34    10768.68    526.27 o 
 -21   4   7    12454.01    12652.14    348.84 o 
 -20   4   7     1184.58     1384.79    158.84 o 
 -19   4   7    10020.45    10536.68    350.88 o 
 -18   4   7     1360.56     1262.28    140.71 o 
 -17   4   7     7524.37     7524.21    172.11 o 
 -16   4   7     1934.94     1937.16     93.69 o 
 -15   4   7     5780.47     5859.13    137.90 o 
 -14   4   7     1030.23     1091.54     59.55 o 
 -13   4   7    10888.91    10954.67    154.38 o 
 -12   4   7     2670.40     2691.49    100.26 o 
 -11   4   7    22331.60    22607.66    281.48 o 
 -10   4   7     8934.84     8679.18    172.58 o 
  -9   4   7    51993.35    51055.17    510.88 o 
  -8   4   7     5661.41     5622.55     95.08 o 
  -7   4   7    75986.09    74251.53    545.39 o 
  -6   4   7    10218.30    10089.22    115.82 o 
  -5   4   7    59099.81    59544.04    461.81 o 
  -4   4   7    11288.25    11553.55    127.92 o 
  -3   4   7    42256.81    43833.48    351.75 o 
  -2   4   7     4124.83     4271.25     83.67 o 
  -1   4   7    18313.72    18178.80    170.31 o 
   0   4   7     1576.70     1557.16     46.88 o 
   1   4   7    18392.95    18674.84    155.98 o 
   2   4   7     4107.34     4284.24     66.08 o 
   3   4   7    42294.36    44256.07    351.61 o 
   4   4   7    11266.37    11719.12    127.65 o 
   5   4   7    59138.37    60444.88    483.61 o 
   6   4   7    10239.35    10540.99    120.29 o 
   7   4   7    75940.22    77162.19    611.05 o 
   8   4   7     5676.36     5859.52     91.21 o 
   9   4   7    52046.27    52708.57    525.10 o 
  10   4   7     8992.02     9154.35    148.33 o 
  11   4   7    22267.96    22768.94    267.57 o 
  12   4   7     2738.53     2881.39     82.31 o 
  13   4   7    10866.49    11372.26    148.47 o 
  14   4   7     1033.29     1044.61     85.21 o 
  15   4   7     5758.68     5711.82    157.37 o 
  16   4   7     1942.32     1953.76    108.70 o 
  17   4   7     7486.24     7580.72    222.93 o 
  18   4   7     1357.88     1558.36    181.50 o 
  19   4   7    10034.48     9642.48    322.23 o 
  20   4   7     1193.36     1207.56    153.04 o 
  21   4   7    12454.82    12488.96    347.54 o 
 -21   5   7     7468.98     7712.07    282.79 o 
 -20   5   7     2220.81     2331.08    180.30 o 
 -19   5   7     8382.78     8683.28    333.01 o 
 -18   5   7     1776.30     1741.18    150.39 o 
 -17   5   7     5536.10     5470.92    235.15 o 
 -16   5   7     2339.14     2310.22    102.45 o 
 -15   5   7    13261.29    13027.31    206.89 o 
 -14   5   7      113.58       86.41     55.32 o 
 -13   5   7    15826.50    16062.73    246.89 o 
 -12   5   7     1183.43     1218.71     69.71 o 
 -11   5   7    23625.91    23556.02    273.08 o 
 -10   5   7     2740.21     2790.63     98.90 o 
  -9   5   7    30005.81    30051.50    353.30 o 
  -8   5   7     2782.53     2940.27     79.12 o 
  -7   5   7    47813.96    47247.07    367.04 o 
  -6   5   7     6583.93     6360.87     83.20 o 
  -5   5   7    51211.88    51197.74    374.01 o 
  -4   5   7     5568.35     5585.24     78.27 o 
  -3   5   7    37837.01    38101.66    269.39 o 
  -2   5   7     3362.94     3362.93     83.74 o 
  -1   5   7    38072.94    37865.12    266.69 o 
   0   5   7      506.86      448.35     33.54 o 
   1   5   7    38042.55    37885.58    277.06 o 
   2   5   7     3390.42     3411.62     62.52 o 
   3   5   7    37810.25    37968.20    279.25 o 
   4   5   7     5609.99     5797.74     80.17 o 
   5   5   7    51121.14    51812.75    377.78 o 
   6   5   7     6567.00     6599.57     99.37 o 
   7   5   7    47820.04    49165.35    465.02 o 
   8   5   7     2766.17     2924.36     82.75 o 
   9   5   7    29965.01    30660.22    340.21 o 
  10   5   7     2705.39     2825.37     98.31 o 
  11   5   7    23708.60    23524.81    260.08 o 
  12   5   7     1164.59     1301.18     59.49 o 
  13   5   7    15848.57    16065.64    175.70 o 
  14   5   7      107.72        9.08     66.24 o 
  15   5   7    13296.62    13135.05    265.83 o 
  16   5   7     2322.98     2307.04    117.29 o 
  17   5   7     5557.48     5721.39    168.23 o 
  18   5   7     1774.66     1755.44    123.20 o 
  19   5   7     8411.18     8401.60    312.97 o 
  20   5   7     2221.16     2241.35    201.84 o 
  21   5   7     7461.23     7357.37    281.62 o 
 -21   6   7     5981.63     5780.20    263.80 o 
 -20   6   7     1540.24     1585.08    168.97 o 
 -19   6   7     8459.31     8394.22    297.05 o 
 -18   6   7      977.21     1044.34     86.62 o 
 -17   6   7     8212.53     8104.43    173.31 o 
 -16   6   7     2512.40     2473.70    108.18 o 
 -15   6   7    11323.36    10770.81    259.85 o 
 -14   6   7     2112.23     2050.96     97.12 o 
 -13   6   7    17658.62    17380.60    227.68 o 
 -12   6   7     5615.72     5641.11    151.89 o 
 -11   6   7    16973.27    16967.84    194.73 o 
 -10   6   7     6099.36     5998.76    114.84 o 
  -9   6   7    20204.03    20353.58    250.49 o 
  -8   6   7     5980.16     5639.69    101.03 o 
  -7   6   7    28540.04    28056.78    264.88 o 
  -6   6   7     5803.88     5767.62     92.29 o 
  -5   6   7    42255.90    42325.68    300.59 o 
  -4   6   7     6807.99     6912.31     84.72 o 
  -3   6   7    32433.96    32679.71    240.27 o 
  -2   6   7     7464.56     7636.07     99.26 o 
  -1   6   7    31651.82    32064.08    237.15 o 
   0   6   7     8397.07     8119.89     92.85 o 
   1   6   7    31555.33    31541.92    234.96 o 
   2   6   7     7386.03     7495.68     90.11 o 
   3   6   7    32455.57    32608.16    250.79 o 
   4   6   7     6754.49     6784.16     86.61 o 
   5   6   7    42317.48    43030.91    305.65 o 
   6   6   7     5820.87     5996.29     86.25 o 
   7   6   7    28591.56    28909.22    252.84 o 
   8   6   7     5979.20     6088.70     93.39 o 
   9   6   7    20211.67    20485.00    239.87 o 
  10   6   7     6143.26     6397.07    123.90 o 
  11   6   7    16965.39    17281.62    239.87 o 
  12   6   7     5694.34     6103.59    153.25 o 
  13   6   7    17634.01    16919.76    250.95 o 
  14   6   7     2143.23     2281.66    128.58 o 
  15   6   7    11325.55    10806.39    235.67 o 
  16   6   7     2490.14     2352.96    128.99 o 
  17   6   7     8216.40     8239.49    210.18 o 
  18   6   7      977.77      894.87    115.04 o 
  19   6   7     8445.31     8408.63    347.42 o 
  20   6   7     1543.55     1688.88    257.04 o 
  21   6   7     5978.84     6385.80    391.85 o 
 -21   7   7     4785.56     4062.23    273.95 o 
 -20   7   7     1319.66     1286.62    160.89 o 
 -19   7   7     6180.56     6839.50    257.21 o 
 -18   7   7     1593.10     1473.65     98.22 o 
 -17   7   7    12354.77    11970.32    211.53 o 
 -16   7   7     1984.28     2060.03    105.30 o 
 -15   7   7    17211.97    16898.44    250.33 o 
 -14   7   7     1008.85     1039.43     83.23 o 
 -13   7   7    27681.96    26904.52    326.61 o 
 -12   7   7     1597.58     1484.11     64.34 o 
 -11   7   7    17135.38    16823.65    190.03 o 
 -10   7   7     2775.35     2844.07     91.86 o 
  -9   7   7    15542.26    15158.13    201.33 o 
  -8   7   7     2084.63     2075.21     66.36 o 
  -7   7   7    16490.92    16004.88    162.33 o 
  -6   7   7     1355.37     1361.41     51.09 o 
  -5   7   7    30389.90    29506.70    221.98 o 
  -4   7   7     3663.60     3632.01     67.84 o 
  -3   7   7    42306.92    41644.39    298.39 o 
  -2   7   7     4787.79     4988.86     84.66 o 
  -1   7   7    48618.36    48678.45    340.73 o 
   0   7   7    10096.22     9698.65    106.87 o 
   1   7   7    48710.73    48371.06    339.44 o 
   2   7   7     4828.47     5173.88     78.64 o 
   3   7   7    42333.50    41859.48    312.39 o 
   4   7   7     3678.34     3731.37     70.18 o 
   5   7   7    30479.52    29914.89    232.11 o 
   6   7   7     1359.16     1278.11     55.99 o 
   7   7   7    16487.74    16454.07    168.32 o 
   8   7   7     2081.50     1989.87     65.74 o 
   9   7   7    15625.29    15304.79    256.31 o 
  10   7   7     2769.07     2891.19     94.84 o 
  11   7   7    17225.96    16998.16    198.55 o 
  12   7   7     1560.36     1592.25     68.21 o 
  13   7   7    27716.61    27541.76    354.16 o 
  14   7   7     1011.16     1123.13    118.69 o 
  15   7   7    17222.02    16779.82    297.73 o 
  16   7   7     2016.23     2079.84    128.03 o 
  17   7   7    12381.45    12435.01    259.84 o 
  18   7   7     1607.14     1617.06    122.71 o 
  19   7   7     6166.13     5840.72    217.04 o 
  20   7   7     1319.77     1459.44    208.98 o 
  21   7   7     4789.30     5562.80    327.46 o 
 -20   8   7     1029.65     1047.28    155.23 o 
 -19   8   7     6097.87     6094.41    174.35 o 
 -18   8   7      865.80      875.38     91.60 o 
 -17   8   7     9950.31     9598.46    195.80 o 
 -16   8   7     1733.66     1853.72    104.54 o 
 -15   8   7    15688.61    15458.30    287.06 o 
 -14   8   7     3443.05     3331.37    122.04 o 
 -13   8   7    20156.18    19775.47    270.74 o 
 -12   8   7     5037.68     4885.85    103.93 o 
 -11   8   7    11874.46    11598.08    153.94 o 
 -10   8   7     5156.40     5243.87    100.13 o 
  -9   8   7     7545.21     7676.56    128.75 o 
  -8   8   7     4667.86     4785.29     99.87 o 
  -7   8   7     8192.11     8187.09    115.52 o 
  -6   8   7     3768.62     3632.08     79.72 o 
  -5   8   7    17704.45    17472.15    161.91 o 
  -4   8   7     4518.36     4516.77     75.90 o 
  -3   8   7    30554.94    29930.90    241.90 o 
  -2   8   7     8750.01     8980.51    119.08 o 
  -1   8   7    34031.28    33302.09    254.78 o 
   0   8   7     9444.18     9379.50    109.80 o 
   1   8   7    33977.36    33426.52    255.99 o 
   2   8   7     8690.30     9000.87    108.58 o 
   3   8   7    30468.98    30725.87    249.67 o 
   4   8   7     4504.72     4496.86     81.57 o 
   5   8   7    17602.56    17181.72    156.04 o 
   6   8   7     3761.11     3791.53     82.98 o 
   7   8   7     8151.41     8347.96    120.01 o 
   8   8   7     4653.37     4982.42     98.99 o 
   9   8   7     7535.70     7741.57    140.22 o 
  10   8   7     5147.85     5487.47    115.78 o 
  11   8   7    11842.80    11865.96    163.59 o 
  12   8   7     5105.95     5158.26    109.22 o 
  13   8   7    20188.30    20117.67    293.80 o 
  14   8   7     3426.83     3487.87    158.50 o 
  15   8   7    15694.86    15504.42    290.95 o 
  16   8   7     1706.29     1803.35    126.19 o 
  17   8   7     9959.04    10287.69    242.53 o 
  18   8   7      850.37      692.28    115.87 o 
  19   8   7     6094.00     6406.12    229.28 o 
  20   8   7     1027.97     1074.67    170.98 o 
 -20   9   7     1256.97     1280.51    163.65 o 
 -19   9   7     7186.04     7495.53    190.14 o 
 -18   9   7     1880.83     1944.16    115.17 o 
 -17   9   7    14006.68    13869.51    239.05 o 
 -16   9   7     1501.87     1572.75    102.03 o 
 -15   9   7    19878.43    19850.03    284.95 o 
 -14   9   7     1473.04     1499.50     97.28 o 
 -13   9   7    25250.37    25506.88    308.48 o 
 -12   9   7     1005.89     1051.03     65.05 o 
 -11   9   7    17799.13    17484.22    197.31 o 
 -10   9   7      844.82      912.32     57.53 o 
  -9   9   7     5067.29     4956.47    104.71 o 
  -8   9   7     1135.68     1219.94     63.46 o 
  -7   9   7     6884.63     6842.39    113.70 o 
  -6   9   7     1084.70     1060.90     58.08 o 
  -5   9   7    13914.75    14266.01    164.40 o 
  -4   9   7     2243.71     2390.72     67.44 o 
  -3   9   7    34120.41    33975.45    295.01 o 
  -2   9   7     6087.08     6322.57    106.97 o 
  -1   9   7    45586.72    43928.34    321.08 o 
   0   9   7     8001.94     7773.19    104.62 o 
   1   9   7    45566.27    44072.99    325.65 o 
   2   9   7     6079.01     6427.46     97.04 o 
   3   9   7    34212.52    34312.12    278.33 o 
   4   9   7     2247.00     2444.04     65.54 o 
   5   9   7    14016.32    14420.98    158.48 o 
   6   9   7     1091.72     1107.00     58.88 o 
   7   9   7     6954.67     7159.55    117.04 o 
   8   9   7     1144.10     1254.17     78.46 o 
   9   9   7     5063.46     5264.04    148.01 o 
  10   9   7      833.28      835.66     63.77 o 
  11   9   7    17783.27    17955.10    240.92 o 
  12   9   7      989.40     1062.39     89.12 o 
  13   9   7    25279.77    25118.94    345.83 o 
  14   9   7     1487.91     1557.54    144.53 o 
  15   9   7    19920.03    19272.99    334.94 o 
  16   9   7     1520.01     1507.02    142.81 o 
  17   9   7    13990.25    13135.50    307.13 o 
  18   9   7     1887.27     2081.55    143.81 o 
  19   9   7     7157.03     7640.30    238.15 o 
  20   9   7     1268.39     1295.65    135.80 o 
 -19  10   7     5668.21     5948.03    190.48 o 
 -18  10   7     1047.21     1035.29    108.43 o 
 -17  10   7    10506.17    10371.14    227.80 o 
 -16  10   7     2023.60     2253.22    124.58 o 
 -15  10   7    14577.27    14013.73    254.44 o 
 -14  10   7     2342.98     2254.52    121.38 o 
 -13  10   7    17751.85    17526.91    260.52 o 
 -12  10   7     2413.17     2497.15     83.24 o 
 -11  10   7    10341.71    10410.59    165.45 o 
 -10  10   7     2734.51     2705.81     87.09 o 
  -9  10   7      882.41      937.51     62.60 o 
  -8  10   7     2826.40     2820.20     73.98 o 
  -7  10   7     2801.68     2959.80     98.39 o 
  -6  10   7     2124.24     2193.23     76.41 o 
  -5  10   7     7769.19     7976.92    127.00 o 
  -4  10   7     2739.70     2829.45     86.61 o 
  -3  10   7    25185.20    25280.57    285.92 o 
  -2  10   7     3628.35     3778.48     93.81 o 
  -1  10   7    32263.84    32178.13    279.86 o 
   0  10   7     6748.30     6850.01    109.69 o 
   1  10   7    32385.17    31985.01    260.47 o 
   2  10   7     3678.00     3784.67     84.80 o 
   3  10   7    25170.27    25640.00    214.89 o 
   4  10   7     2724.87     2980.40     79.11 o 
   5  10   7     7716.21     8353.18    125.26 o 
   6  10   7     2095.09     2202.82     79.74 o 
   7  10   7     2767.39     2899.81     84.49 o 
   8  10   7     2779.84     2761.09     82.56 o 
   9  10   7      872.11      991.24     70.10 o 
  10  10   7     2745.74     2899.37     95.28 o 
  11  10   7    10390.71    10550.98    162.81 o 
  12  10   7     2383.36     2452.68    106.75 o 
  13  10   7    17713.39    17746.83    260.26 o 
  14  10   7     2325.81     2135.54    183.89 o 
  15  10   7    14595.09    14795.72    276.31 o 
  16  10   7     2008.96     2286.27    142.20 o 
  17  10   7    10526.78    10753.43    261.69 o 
  18  10   7     1044.09     1380.67    134.23 o 
  19  10   7     5700.01     5841.96    254.19 o 
 -19  11   7     6554.43     6790.69    207.83 o 
 -18  11   7     2325.78     2438.36    139.61 o 
 -17  11   7    11166.54    11444.29    245.54 o 
 -16  11   7     2470.23     2420.92    134.33 o 
 -15  11   7    16740.95    16489.33    284.95 o 
 -14  11   7     1526.38     1463.79    111.54 o 
 -13  11   7    19997.59    18790.99    278.46 o 
 -12  11   7     1143.40     1242.73     73.16 o 
 -11  11   7    13576.45    13168.39    174.63 o 
 -10  11   7      888.01      840.77     62.53 o 
  -9  11   7     2078.41     2095.87     81.31 o 
  -8  11   7      572.35      530.91     50.28 o 
  -7  11   7     1964.64     2006.77     75.69 o 
  -6  11   7       36.79       20.66     51.55 o 
  -5  11   7    12122.28    12279.47    164.55 o 
  -4  11   7     3249.16     3325.53     93.27 o 
  -3  11   7    28341.51    27626.04    256.93 o 
  -2  11   7     5759.84     5789.73    112.15 o 
  -1  11   7    40111.81    38326.89    303.95 o 
   0  11   7     5382.52     5330.61     97.30 o 
   1  11   7    39976.34    38398.39    309.34 o 
   2  11   7     5679.77     5592.44     99.99 o 
   3  11   7    28283.02    27946.76    234.40 o 
   4  11   7     3252.88     3284.03     94.36 o 
   5  11   7    12135.36    12466.99    158.71 o 
   6  11   7       33.95      109.35     52.23 o 
   7  11   7     1941.78     2073.57     78.80 o 
   8  11   7      566.99      517.38     56.49 o 
   9  11   7     2064.99     2315.34     91.76 o 
  10  11   7      889.51     1046.76     73.18 o 
  11  11   7    13481.36    13302.75    190.33 o 
  12  11   7     1153.40     1179.69     70.77 o 
  13  11   7    20004.56    20328.42    293.81 o 
  14  11   7     1520.79     1418.56    124.52 o 
  15  11   7    16774.49    16657.68    351.71 o 
  16  11   7     2448.71     2481.72    165.93 o 
  17  11   7    11126.73    10904.25    295.82 o 
  18  11   7     2322.08     2477.95    205.49 o 
  19  11   7     6518.53     6904.77    240.88 o 
 -18  12   7     1242.25     1436.22    126.26 o 
 -17  12   7     9736.53     9141.48    232.30 o 
 -16  12   7     2097.60     2190.52    133.40 o 
 -15  12   7    13815.23    14065.74    267.72 o 
 -14  12   7     1805.22     1772.80    111.78 o 
 -13  12   7    15304.63    15194.96    271.53 o 
 -12  12   7      962.83     1036.74     72.45 o 
 -11  12   7     8136.87     8237.18    142.28 o 
 -10  12   7     2006.71     2021.35     86.97 o 
  -9  12   7      688.99      755.59     63.61 o 
  -8  12   7     1152.85     1190.18     62.92 o 
  -7  12   7     2478.15     2461.63     80.06 o 
  -6  12   7      944.16      963.84     62.45 o 
  -5  12   7    10137.95    10281.28    147.61 o 
  -4  12   7     1003.30     1097.91     68.75 o 
  -3  12   7    23764.62    23854.51    257.23 o 
  -2  12   7     5828.04     5592.87    116.06 o 
  -1  12   7    27684.63    28273.63    233.16 o 
   0  12   7     5837.74     5875.14    107.37 o 
   1  12   7    27755.50    27586.60    238.14 o 
   2  12   7     5886.46     5592.15    132.28 o 
   3  12   7    23841.10    24201.52    246.53 o 
   4  12   7      988.31     1056.89     71.06 o 
   5  12   7    10081.63    10213.68    148.35 o 
   6  12   7      918.98      994.93     66.88 o 
   7  12   7     2488.90     2504.13     85.27 o 
   8  12   7     1138.48     1154.19     71.93 o 
   9  12   7      675.70      849.76     73.04 o 
  10  12   7     1974.90     1930.26     97.22 o 
  11  12   7     8147.01     8299.35    180.56 o 
  12  12   7      949.87     1015.65     71.81 o 
  13  12   7    15320.40    15053.79    275.44 o 
  14  12   7     1788.86     1783.95    146.11 o 
  15  12   7    13774.45    14070.43    335.23 o 
  16  12   7     2110.46     1808.04    157.56 o 
  17  12   7     9804.03     9751.10    290.49 o 
  18  12   7     1244.64     1231.61    149.89 o 
 -17  13   7    10904.79    11114.48    256.59 o 
 -16  13   7     2997.38     2940.94    154.73 o 
 -15  13   7    14454.62    13819.06    273.30 o 
 -14  13   7     1993.54     1852.55    127.47 o 
 -13  13   7    15576.37    15425.11    311.38 o 
 -12  13   7     2043.32     1994.36     89.65 o 
 -11  13   7    11757.43    11748.33    182.66 o 
 -10  13   7     2447.64     2636.71     95.75 o 
  -9  13   7     1645.35     1853.62     83.48 o 
  -8  13   7     1225.35     1316.50     78.94 o 
  -7  13   7     2728.62     2616.08     99.23 o 
  -6  13   7      647.99      701.77     57.09 o 
  -5  13   7    12936.83    12935.14    157.56 o 
  -4  13   7     2378.03     2412.34     80.36 o 
  -3  13   7    22928.59    22984.68    271.94 o 
  -2  13   7     9017.82     8848.06    136.58 o 
  -1  13   7    32172.64    31567.89    266.66 o 
   0  13   7     6033.33     5967.25    112.15 o 
   1  13   7    32159.96    31863.88    269.94 o 
   2  13   7     9009.85     9052.04    132.63 o 
   3  13   7    22802.06    22354.91    230.09 o 
   4  13   7     2357.75     2332.52     85.86 o 
   5  13   7    12931.89    13271.44    171.99 o 
   6  13   7      639.54      628.52     62.81 o 
   7  13   7     2718.60     2648.82     90.39 o 
   8  13   7     1205.71     1190.52     73.29 o 
   9  13   7     1658.97     1877.68     89.06 o 
  10  13   7     2451.62     2493.49     97.61 o 
  11  13   7    11745.71    11782.12    234.15 o 
  12  13   7     2038.88     1962.08     88.25 o 
  13  13   7    15538.72    15209.09    339.73 o 
  14  13   7     1989.36     1618.33    149.55 o 
  15  13   7    14478.39    14836.28    346.49 o 
  16  13   7     2994.26     2798.89    187.19 o 
  17  13   7    10854.44    11264.07    399.63 o 
 -17  14   7     8692.08     8417.53    253.98 o 
 -16  14   7     1155.16     1367.66    137.71 o 
 -15  14   7    11499.79    11127.09    274.30 o 
 -14  14   7      841.67      889.55    121.02 o 
 -13  14   7    12669.67    12650.81    282.65 o 
 -12  14   7     1170.70     1085.11     80.55 o 
 -11  14   7     7433.22     7502.12    158.24 o 
 -10  14   7      614.96      523.28     68.47 o 
  -9  14   7     3519.43     3658.82    108.85 o 
  -8  14   7      544.03      411.01     58.52 o 
  -7  14   7     5699.83     5690.08    123.96 o 
  -6  14   7      628.60      657.60     62.29 o 
  -5  14   7    10376.68    10288.72    147.00 o 
  -4  14   7     1210.75     1221.33     69.91 o 
  -3  14   7    14857.98    14854.98    173.50 o 
  -2  14   7     4047.13     4103.79    109.64 o 
  -1  14   7    24493.34    24506.62    237.45 o 
   0  14   7     8375.34     8524.10    127.81 o 
   1  14   7    24473.51    24315.56    223.86 o 
   2  14   7     4022.98     4223.18    105.77 o 
   3  14   7    14823.75    14931.13    180.64 o 
   4  14   7     1214.73     1229.12     71.58 o 
   5  14   7    10337.32    10288.77    151.80 o 
   6  14   7      619.54      656.02     64.24 o 
   7  14   7     5686.37     5680.19    135.16 o 
   8  14   7      539.44      496.00     71.86 o 
   9  14   7     3501.47     3660.78    116.79 o 
  10  14   7      602.64      419.55     70.19 o 
  11  14   7     7453.88     7514.57    150.88 o 
  12  14   7     1162.59     1157.19     88.48 o 
  13  14   7    12687.35    13281.85    321.51 o 
  14  14   7      849.26      986.81    136.11 o 
  15  14   7    11492.04    11233.60    345.09 o 
  16  14   7     1150.44     1113.51    151.30 o 
  17  14   7     8711.72     9142.27    296.76 o 
 -16  15   7     2852.75     2710.19    171.02 o 
 -15  15   7    10434.48    10105.64    303.59 o 
 -14  15   7     2602.57     2458.55    161.70 o 
 -13  15   7    10912.97    11009.31    264.28 o 
 -12  15   7     1812.22     1914.27    128.40 o 
 -11  15   7     6799.18     7001.81    160.16 o 
 -10  15   7     2491.04     2390.95    100.79 o 
  -9  15   7     2705.75     2793.19    112.16 o 
  -8  15   7     1777.64     1702.44     87.08 o 
  -7  15   7     2498.96     2722.45     90.41 o 
  -6  15   7     1831.17     1824.13     83.78 o 
  -5  15   7     6805.08     6506.18    190.46 o 
  -4  15   7     5030.30     5096.20    120.14 o 
  -3  15   7    15062.36    14986.29    183.75 o 
  -2  15   7     5539.63     5353.35    132.84 o 
  -1  15   7    22016.73    21709.26    291.95 o 
   0  15   7    13336.73    12848.75    160.77 o 
   1  15   7    21961.81    21467.27    227.65 o 
   2  15   7     5579.22     5525.22    122.43 o 
   3  15   7    15085.88    15155.26    188.08 o 
   4  15   7     5048.49     4958.57    119.34 o 
   5  15   7     6771.22     6636.73    131.86 o 
   6  15   7     1815.85     1869.81     84.31 o 
   7  15   7     2512.26     2611.11     94.72 o 
   8  15   7     1753.86     1541.40     92.68 o 
   9  15   7     2723.93     2666.89    109.21 o 
  10  15   7     2477.40     2388.07    102.81 o 
  11  15   7     6810.27     6838.74    156.65 o 
  12  15   7     1817.24     1842.57    111.18 o 
  13  15   7    10919.96    11262.01    343.50 o 
  14  15   7     2596.84     2208.39    174.06 o 
  15  15   7    10419.73    10919.55    318.47 o 
  16  15   7     2873.58     3002.11    200.37 o 
 -15  16   7     7718.48     7188.00    268.83 o 
 -14  16   7      637.06      594.70    136.31 o 
 -13  16   7     7997.69     8615.56    247.96 o 
 -12  16   7      284.67      160.85    105.06 o 
 -11  16   7     5863.19     5813.20    155.87 o 
 -10  16   7      514.92      531.26     80.06 o 
  -9  16   7     6350.56     6053.39    163.10 o 
  -8  16   7       34.84       58.71     61.78 o 
  -7  16   7     6502.81     6457.29    134.94 o 
  -6  16   7      131.76       46.43     62.35 o 
  -5  16   7     9282.09     9071.99    162.73 o 
  -4  16   7      891.49      845.81     76.86 o 
  -3  16   7    13179.29    13211.53    182.77 o 
  -2  16   7     2204.45     2173.51     94.97 o 
  -1  16   7    18288.91    18005.75    215.22 o 
   0  16   7     1602.62     1478.43     89.24 o 
   1  16   7    18272.47    17885.52    210.72 o 
   2  16   7     2191.85     2245.84     91.95 o 
   3  16   7    13130.39    13012.20    180.21 o 
   4  16   7      885.44      890.20     74.18 o 
   5  16   7     9321.62     9190.76    154.52 o 
   6  16   7      132.90       94.45     60.28 o 
   7  16   7     6478.34     6422.01    137.51 o 
   8  16   7       36.02      -18.87     69.90 o 
   9  16   7     6339.49     6416.44    179.24 o 
  10  16   7      510.43      389.14     81.29 o 
  11  16   7     5880.05     6083.75    190.11 o 
  12  16   7      284.00      244.27     91.21 o 
  13  16   7     7985.01     8485.82    281.91 o 
  14  16   7      639.19      631.74    139.95 o 
  15  16   7     7728.60     7300.53    286.62 o 
 -14  17   7     1916.75     1673.36    187.04 o 
 -13  17   7     5675.82     5212.50    212.32 o 
 -12  17   7     1667.70     1615.59    189.59 o 
 -11  17   7     3573.91     3598.87    160.72 o 
 -10  17   7     2069.74     1821.90    128.37 o 
  -9  17   7     2294.82     2359.52    127.63 o 
  -8  17   7     2326.30     2192.14    167.94 o 
  -7  17   7     3785.88     3464.39    125.11 o 
  -6  17   7     3620.47     3590.91    124.38 o 
  -5  17   7     5568.89     5436.71    154.48 o 
  -4  17   7     3590.04     3481.34    146.71 o 
  -3  17   7     9575.18     9533.62    199.31 o 
  -2  17   7     5792.49     5648.03    142.14 o 
  -1  17   7    13489.38    13340.10    215.59 o 
   0  17   7     3800.98     3594.27    123.01 o 
   1  17   7    13496.66    13475.86    208.29 o 
   2  17   7     5808.14     5763.24    135.37 o 
   3  17   7     9546.26     9211.88    160.81 o 
   4  17   7     3599.58     3558.44    116.45 o 
   5  17   7     5566.91     5639.58    140.01 o 
   6  17   7     3631.37     3601.00    118.24 o 
   7  17   7     3790.35     3947.67    125.26 o 
   8  17   7     2313.11     2325.60    128.02 o 
   9  17   7     2327.70     2261.03    127.94 o 
  10  17   7     2075.60     1925.06    138.32 o 
  11  17   7     3572.11     3602.76    162.04 o 
  12  17   7     1671.88     1600.45    125.49 o 
  13  17   7     5700.80     5741.64    258.68 o 
  14  17   7     1914.09     1872.37    185.47 o 
 -13  18   7     4566.19     4425.98    344.20 o 
 -12  18   7      396.72      265.86    119.08 o 
 -11  18   7     6751.88     6734.32    213.41 o 
 -10  18   7       67.88       -2.04    103.60 o 
  -9  18   7     6131.41     5821.91    196.02 o 
  -8  18   7      523.24      527.63    105.15 o 
  -7  18   7     9674.05     9384.46    199.15 o 
  -6  18   7      273.00      225.93     90.68 o 
  -5  18   7    11209.51    11279.65    252.69 o 
  -4  18   7      332.22      368.16     94.16 o 
  -3  18   7    11527.38    11535.74    329.90 o 
  -2  18   7      363.61      399.71     78.75 o 
  -1  18   7    11902.11    12136.64    218.19 o 
   0  18   7      276.62      456.87     86.18 o 
   1  18   7    11911.40    11881.75    220.76 o 
   2  18   7      364.48      243.64     83.10 o 
   3  18   7    11527.82    11858.31    205.56 o 
   4  18   7      330.29      396.68     78.01 o 
   5  18   7    11181.09    11483.02    283.70 o 
   6  18   7      273.63      212.59     75.67 o 
   7  18   7     9658.61     9847.01    215.36 o 
   8  18   7      525.06      620.21    109.69 o 
   9  18   7     6094.60     6173.46    229.47 o 
  10  18   7       65.97       54.98     96.58 o 
  11  18   7     6758.63     6542.18    210.98 o 
  12  18   7      395.37      314.37    105.38 o 
  13  18   7     4535.60     3942.90    505.35 o 
 -11  19   7     3535.59     3332.00    180.89 o 
 -10  19   7     1581.11     1360.38    165.02 o 
  -9  19   7     3784.49     3420.75    167.20 o 
  -8  19   7     2078.61     2089.41    140.60 o 
  -7  19   7     5794.56     5899.28    198.74 o 
  -6  19   7     2170.47     2443.13    164.22 o 
  -5  19   7     6938.86     6638.81    225.73 o 
  -4  19   7     3310.11     3249.21    168.95 o 
  -3  19   7     5746.93     5794.64    302.56 o 
  -2  19   7     2480.23     2470.31    148.95 o 
  -1  19   7     5862.61     5985.06    207.14 o 
   0  19   7     2489.65     2347.01    147.37 o 
   1  19   7     5851.60     5671.61    201.05 o 
   2  19   7     2471.69     2658.29    173.46 o 
   3  19   7     5737.19     5991.80    186.48 o 
   4  19   7     3318.44     3454.09    144.48 o 
   5  19   7     6945.08     6824.31    194.22 o 
   6  19   7     2173.15     2247.04    132.15 o 
   7  19   7     5832.15     5777.21    207.71 o 
   8  19   7     2096.31     1838.05    140.63 o 
   9  19   7     3777.45     3743.50    175.63 o 
  10  19   7     1582.38     1815.21    139.78 o 
  11  19   7     3519.34     3549.55    179.52 o 
  -9  20   7     7538.72     7544.28    251.74 o 
  -8  20   7      272.49      499.44    120.14 o 
  -7  20   7    11532.48    11456.20    246.50 o 
  -6  20   7      430.55      370.82    110.96 o 
  -5  20   7     9240.73     9486.96    265.08 o 
  -4  20   7      230.49      291.85    115.17 o 
  -3  20   7     6858.25     6553.08    358.71 o 
  -2  20   7      109.06       48.64    107.47 o 
  -1  20   7     4764.47     4491.36    191.31 o 
   0  20   7       11.74       12.75     97.69 o 
   1  20   7     4740.07     4867.37    196.68 o 
   2  20   7      107.11      -90.71     97.75 o 
   3  20   7     6858.38     7188.59    263.55 o 
   4  20   7      234.03      186.47    104.02 o 
   5  20   7     9209.89     9449.66    315.45 o 
   6  20   7      435.09      419.46    111.85 o 
   7  20   7    11471.11    11965.37    282.43 o 
   8  20   7      266.70      177.92    145.06 o 
   9  20   7     7568.92     7228.09    235.84 o 
  -7  21   7     6226.27     6273.95    242.16 o 
  -6  21   7     1826.84     1604.33    148.89 o 
  -5  21   7     5013.28     5247.54    217.40 o 
  -4  21   7     1611.52     1464.24    192.04 o 
  -3  21   7     2472.15     2513.16    194.69 o 
  -2  21   7     1841.88     1699.95    160.71 o 
  -1  21   7      906.79      852.03    146.83 o 
   0  21   7     1996.40     1902.54    167.73 o 
   1  21   7      919.04     1063.80    192.31 o 
   2  21   7     1854.34     1974.85    164.50 o 
   3  21   7     2464.65     2528.96    175.45 o 
   4  21   7     1600.75     1711.29    157.35 o 
   5  21   7     5024.03     4987.88    206.37 o 
   6  21   7     1835.20     1513.97    138.12 o 
   7  21   7     6231.93     6294.67    229.08 o 
  -3  22   7     2254.37     1949.60    252.50 o 
  -2  22   7      281.79       93.34    128.16 o 
  -1  22   7     1396.02     1355.01    162.13 o 
   0  22   7       68.07        4.63    164.43 o 
   1  22   7     1392.86     1294.51    142.35 o 
   2  22   7      286.18      399.38    137.35 o 
   3  22   7     2273.67     2628.60    200.87 o 
   0   0   8    88756.56    93809.35   1017.38 o 
   1   0   8    21052.21    23329.04    213.61 o 
   2   0   8    64581.69    66086.20    522.62 o 
   3   0   8    13402.53    14175.19    178.61 o 
   4   0   8    44652.20    44731.12    393.97 o 
   5   0   8     3375.64     3227.70     79.13 o 
   6   0   8     7943.45     7798.01    106.75 o 
   7   0   8      420.95      479.82     40.21 o 
   8   0   8      912.86      990.22     54.69 o 
   9   0   8       14.50       45.72     49.83 o 
  10   0   8    10494.07    10598.86    160.12 o 
  11   0   8     2317.15     2209.89    109.11 o 
  12   0   8    13381.85    13152.78    176.67 o 
  13   0   8     3990.27     3852.01     92.12 o 
  14   0   8    17810.98    18207.37    202.48 o 
  15   0   8     4851.99     5088.86    132.02 o 
  16   0   8    15436.58    15596.72    268.82 o 
  17   0   8     3953.95     4025.18    226.46 o 
  18   0   8     8741.04     8572.47    268.78 o 
  19   0   8     1545.28     1502.69    181.15 o 
  20   0   8     1731.94     1765.66    181.27 o 
  21   0   8      575.51      658.52    147.13 o 
 -21   1   8       75.60      -75.29    144.08 o 
 -20   1   8     6274.03     6301.32    338.26 o 
 -19   1   8     1706.43     2055.14    167.42 o 
 -18   1   8    22146.30    22370.80    439.51 o 
 -17   1   8     6713.25     6771.13    237.68 o 
 -16   1   8    35598.61    36142.89    779.45 o 
 -15   1   8     8205.04     8242.14    160.18 o 
 -14   1   8    34466.30    34461.95    323.40 o 
 -13   1   8     9417.32     9487.47    134.97 o 
 -12   1   8    27736.86    27478.08    259.23 o 
 -11   1   8    10027.88     9914.49    166.15 o 
 -10   1   8    19327.96    19507.37    300.71 o 
  -9   1   8     1338.58     1471.73     73.63 o 
  -8   1   8      675.78      780.76     52.07 o 
  -7   1   8      189.60      187.40     36.31 o 
  -6   1   8    20184.13    20433.84    199.84 o 
  -5   1   8     6187.87     5891.29     91.48 o 
  -4   1   8    90478.66    90178.34    669.46 o 
  -3   1   8    30645.49    31083.07    325.46 o 
  -2   1   8   133063.22   134172.06   1067.69 o 
  -1   1   8    41168.86    42831.21    355.24 o 
   0   1   8   161319.47   163020.72   1170.17 o 
   1   1   8    41300.75    43554.99    345.67 o 
   2   1   8   133073.52   131464.08   1112.21 o 
   3   1   8    30706.15    31267.82    306.73 o 
   4   1   8    90469.20    89574.95    825.70 o 
   5   1   8     6235.99     5981.76     88.41 o 
   6   1   8    20220.93    20360.63    190.39 o 
   7   1   8      192.14      210.34     34.56 o 
   8   1   8      661.02      742.32     51.40 o 
   9   1   8     1340.50     1409.36     67.91 o 
  10   1   8    19309.38    19239.69    236.18 o 
  11   1   8    10004.94    10021.46    157.17 o 
  12   1   8    27816.38    28357.23    278.23 o 
  13   1   8     9453.73     9438.54    135.75 o 
  14   1   8    34493.39    34937.66    328.46 o 
  15   1   8     8240.17     7930.89    188.38 o 
  16   1   8    35626.50    36377.55    476.72 o 
  17   1   8     6727.21     7121.66    270.96 o 
  18   1   8    22189.10    23191.20    635.27 o 
  19   1   8     1699.36     1656.93    157.33 o 
  20   1   8     6271.21     5964.18    254.69 o 
  21   1   8       71.70       59.94    127.49 o 
 -21   2   8      711.78      828.10    153.82 o 
 -20   2   8     3335.64     3665.14    282.48 o 
 -19   2   8     2221.36     2463.58    175.91 o 
 -18   2   8     7365.20     7743.46    257.76 o 
 -17   2   8     3924.93     3627.13    190.19 o 
 -16   2   8    14522.44    14735.20    218.32 o 
 -15   2   8     4963.24     4934.48    135.68 o 
 -14   2   8    16546.54    16227.35    226.82 o 
 -13   2   8     3908.35     3954.26     89.07 o 
 -12   2   8    18918.39    19190.32    200.54 o 
 -11   2   8     3455.29     3398.00    112.65 o 
 -10   2   8    11468.17    11158.29    201.66 o 
  -9   2   8     1408.09     1294.55     96.20 o 
  -8   2   8     1422.74     1565.20     60.43 o 
  -7   2   8     1084.58     1064.97     49.95 o 
  -6   2   8     9477.63     9345.00    111.86 o 
  -5   2   8     3227.07     3301.76     66.04 o 
  -4   2   8    31332.30    31624.84    280.55 o 
  -3   2   8    13708.06    13699.66    177.02 o 
  -2   2   8    59491.92    60832.78    514.66 o 
  -1   2   8    19933.78    19879.12    181.47 o 
   0   2   8    49326.02    49924.69    374.89 o 
   1   2   8    19777.27    19509.82    173.42 o 
   2   2   8    59418.67    60294.30    465.23 o 
   3   2   8    13621.40    13855.70    220.15 o 
   4   2   8    31319.72    31602.10    330.36 o 
   5   2   8     3175.59     3254.57     80.14 o 
   6   2   8     9464.03     9571.45    126.85 o 
   7   2   8     1089.97     1105.09     46.56 o 
   8   2   8     1459.53     1537.38     57.50 o 
   9   2   8     1423.94     1540.74     63.09 o 
  10   2   8    11489.50    11791.78    172.09 o 
  11   2   8     3449.49     3502.93    100.26 o 
  12   2   8    18827.66    19431.94    212.64 o 
  13   2   8     3897.31     3925.49     93.17 o 
  14   2   8    16516.87    16807.00    193.92 o 
  15   2   8     4910.65     4993.54    145.81 o 
  16   2   8    14473.55    14881.92    312.20 o 
  17   2   8     3928.51     3998.03    156.08 o 
  18   2   8     7317.68     7143.02    283.09 o 
  19   2   8     2220.36     2457.43    198.67 o 
  20   2   8     3339.14     3732.91    375.64 o 
  21   2   8      709.78      731.11    145.66 o 
 -21   3   8      384.45      386.64    215.30 o 
 -20   3   8     6301.96     6651.24    270.19 o 
 -19   3   8     2080.77     1973.32    164.72 o 
 -18   3   8    18924.18    19709.80    402.42 o 
 -17   3   8     4666.98     5059.79    218.60 o 
 -16   3   8    29558.79    29384.43    347.97 o 
 -15   3   8     5797.26     5589.46    135.65 o 
 -14   3   8    30143.14    30418.76    313.60 o 
 -13   3   8     8465.79     8766.25    125.71 o 
 -12   3   8    36508.14    35524.46    358.49 o 
 -11   3   8     7507.69     7361.39    156.43 o 
 -10   3   8    17273.83    16527.01    260.31 o 
  -9   3   8     5339.09     5461.20    131.48 o 
  -8   3   8     3673.34     3541.70     70.43 o 
  -7   3   8      864.05      854.60     41.08 o 
  -6   3   8    14331.18    14545.10    146.19 o 
  -5   3   8     6170.75     6561.70     92.51 o 
  -4   3   8    47809.81    49090.71    408.73 o 
  -3   3   8    16576.30    16852.58    207.78 o 
  -2   3   8    91183.09    94148.11    731.71 o 
  -1   3   8    24186.74    23199.83    198.96 o 
   0   3   8    68289.92    68523.29    520.77 o 
   1   3   8    24206.33    23488.09    211.71 o 
   2   3   8    91270.93    92528.45    689.38 o 
   3   3   8    16671.60    17003.40    167.81 o 
   4   3   8    47718.41    49933.08    460.96 o 
   5   3   8     6214.80     6783.24    103.51 o 
   6   3   8    14315.82    14486.25    157.36 o 
   7   3   8      849.74      806.10     49.92 o 
   8   3   8     3661.15     3600.05     84.56 o 
   9   3   8     5309.77     5276.56    122.12 o 
  10   3   8    17273.47    17173.04    223.21 o 
  11   3   8     7488.59     7731.83    151.47 o 
  12   3   8    36576.67    36272.14    337.30 o 
  13   3   8     8458.67     8709.92    131.42 o 
  14   3   8    30171.82    30333.55    297.68 o 
  15   3   8     5854.35     6001.21    158.69 o 
  16   3   8    29566.12    30048.75    389.14 o 
  17   3   8     4669.00     4698.70    170.29 o 
  18   3   8    18955.58    19149.66    440.54 o 
  19   3   8     2087.53     2064.04    186.07 o 
  20   3   8     6311.38     6319.92    263.16 o 
  21   3   8      381.85      302.84    140.46 o 
 -21   4   8     1799.08     1687.98    174.62 o 
 -20   4   8     3667.69     3506.74    208.92 o 
 -19   4   8     2854.34     2762.73    186.53 o 
 -18   4   8     7390.33     7582.42    292.42 o 
 -17   4   8     4641.11     4454.99    131.17 o 
 -16   4   8     9351.72     9117.38    179.39 o 
 -15   4   8     2858.55     2786.27    108.63 o 
 -14   4   8    13347.02    13486.21    180.09 o 
 -13   4   8     3982.24     3983.09    123.07 o 
 -12   4   8    20871.75    20741.03    243.97 o 
 -11   4   8     3157.80     3117.37    107.37 o 
 -10   4   8    16460.94    16787.39    267.80 o 
  -9   4   8     5264.31     5167.91    193.12 o 
  -8   4   8    15367.09    15235.43    166.59 o 
  -7   4   8     6468.75     6302.26     95.75 o 
  -6   4   8    19138.54    19069.65    188.91 o 
  -5   4   8     9817.73     9835.63    121.12 o 
  -4   4   8    27586.57    27551.31    244.53 o 
  -3   4   8    10774.58    10756.73    215.37 o 
  -2   4   8    27069.61    26761.59    235.54 o 
  -1   4   8    13140.39    13126.58    134.14 o 
   0   4   8    34220.93    33584.96    271.32 o 
   1   4   8    13242.83    13000.28    152.31 o 
   2   4   8    26963.61    26687.60    218.50 o 
   3   4   8    10721.76    10814.47    116.41 o 
   4   4   8    27618.91    27863.21    226.89 o 
   5   4   8     9822.32     9832.12    115.37 o 
   6   4   8    19237.99    19452.75    206.03 o 
   7   4   8     6517.64     6431.66    119.01 o 
   8   4   8    15401.02    15332.58    185.90 o 
   9   4   8     5293.82     5123.06    106.73 o 
  10   4   8    16454.99    16609.67    208.52 o 
  11   4   8     3179.41     3365.04     98.73 o 
  12   4   8    20851.35    21202.06    228.06 o 
  13   4   8     3969.66     4187.80    107.80 o 
  14   4   8    13368.80    13654.43    231.61 o 
  15   4   8     2863.05     2964.55    124.46 o 
  16   4   8     9361.94     9271.32    200.81 o 
  17   4   8     4646.09     4415.13    182.64 o 
  18   4   8     7352.96     7487.77    327.17 o 
  19   4   8     2855.47     3105.09    219.70 o 
  20   4   8     3683.73     3819.34    252.70 o 
  21   4   8     1801.38     1510.60    171.80 o 
 -21   5   8      229.89      175.65    137.57 o 
 -20   5   8     5743.57     5755.14    257.02 o 
 -19   5   8     1412.82     1621.90    159.48 o 
 -18   5   8    11315.75    11372.90    304.23 o 
 -17   5   8     2937.90     2993.10    116.75 o 
 -16   5   8    19341.19    18901.79    265.93 o 
 -15   5   8     4530.20     4946.29    147.11 o 
 -14   5   8    23352.88    23192.83    279.93 o 
 -13   5   8     6982.38     6973.49    128.36 o 
 -12   5   8    23966.39    23216.06    300.82 o 
 -11   5   8     4590.76     4777.07    114.39 o 
 -10   5   8    20983.15    20630.13    298.27 o 
  -9   5   8     3688.91     3714.02    108.35 o 
  -8   5   8    14202.77    14168.48    165.97 o 
  -7   5   8     1804.23     1722.16     59.90 o 
  -6   5   8    19808.72    19563.58    167.44 o 
  -5   5   8     3109.91     3101.07     76.09 o 
  -4   5   8    29552.69    28659.66    234.80 o 
  -3   5   8    13300.91    13162.91    142.36 o 
  -2   5   8    47695.92    46081.95    373.63 o 
  -1   5   8     9184.96     9294.00    103.01 o 
   0   5   8    59741.91    57884.88    419.30 o 
   1   5   8     9117.50     9097.66    103.10 o 
   2   5   8    47823.78    46467.50    334.56 o 
   3   5   8    13276.25    13328.70    130.83 o 
   4   5   8    29518.31    28788.15    227.79 o 
   5   5   8     3108.40     3148.34     67.04 o 
   6   5   8    19668.42    19510.71    177.81 o 
   7   5   8     1805.99     1766.46     69.10 o 
   8   5   8    14186.47    14346.88    159.79 o 
   9   5   8     3677.07     4015.25    112.03 o 
  10   5   8    20988.81    21016.43    248.36 o 
  11   5   8     4540.58     4567.91    104.38 o 
  12   5   8    23990.09    24302.43    253.05 o 
  13   5   8     6977.16     7059.20    114.81 o 
  14   5   8    23321.26    23268.20    296.71 o 
  15   5   8     4499.96     4429.40    151.64 o 
  16   5   8    19308.67    19245.73    298.70 o 
  17   5   8     2951.84     2846.27    130.86 o 
  18   5   8    11318.71    11170.52    268.47 o 
  19   5   8     1426.29     1103.88    169.35 o 
  20   5   8     5720.90     6250.01    337.56 o 
  21   5   8      229.57      192.02    150.17 o 
 -20   6   8     4897.92     4767.88    237.90 o 
 -19   6   8     3123.45     3250.63    199.20 o 
 -18   6   8     4122.93     4153.44    139.35 o 
 -17   6   8     3114.90     3151.11    121.79 o 
 -16   6   8     6908.99     7008.47    164.19 o 
 -15   6   8     3267.41     3254.52    120.18 o 
 -14   6   8     8371.42     8376.88    160.93 o 
 -13   6   8     3575.90     3578.67    109.49 o 
 -12   6   8    13404.93    13157.92    177.87 o 
 -11   6   8     2204.85     2252.32     76.46 o 
 -10   6   8    29403.25    28312.36    329.17 o 
  -9   6   8     6337.83     6464.78    141.58 o 
  -8   6   8    29800.48    29207.83    268.93 o 
  -7   6   8    11197.52    11197.84    129.13 o 
  -6   6   8    32692.13    32947.56    269.64 o 
  -5   6   8     8479.82     8801.34    106.13 o 
  -4   6   8    19496.92    19013.04    176.95 o 
  -3   6   8    17744.03    18262.98    183.57 o 
  -2   6   8    17001.16    17023.46    167.92 o 
  -1   6   8     6985.25     7173.33     90.30 o 
   0   6   8    19160.69    18762.97    161.43 o 
   1   6   8     7046.84     7048.86     90.49 o 
   2   6   8    16915.28    16754.07    150.02 o 
   3   6   8    17827.44    18246.42    165.46 o 
   4   6   8    19616.57    19179.02    171.88 o 
   5   6   8     8495.90     8908.00    108.15 o 
   6   6   8    32751.71    33831.24    302.29 o 
   7   6   8    11183.87    11722.01    142.80 o 
   8   6   8    29843.75    29884.24    268.36 o 
   9   6   8     6300.81     6357.93    118.26 o 
  10   6   8    29381.09    29497.78    336.31 o 
  11   6   8     2214.00     2286.80     78.87 o 
  12   6   8    13352.44    13600.27    172.31 o 
  13   6   8     3549.41     3681.88     93.52 o 
  14   6   8     8386.72     8520.82    232.07 o 
  15   6   8     3281.60     3313.02    146.00 o 
  16   6   8     6942.90     7125.05    274.62 o 
  17   6   8     3108.21     3105.09    147.41 o 
  18   6   8     4126.61     4124.72    187.46 o 
  19   6   8     3102.33     2831.01    165.90 o 
  20   6   8     4900.68     4098.68    286.87 o 
 -20   7   8     3646.00     3557.57    212.86 o 
 -19   7   8      468.51      452.41    135.41 o 
 -18   7   8     6173.18     6615.80    169.38 o 
 -17   7   8     1678.43     1775.66    103.90 o 
 -16   7   8    10306.05    10260.75    225.34 o 
 -15   7   8     3471.86     3534.35    127.61 o 
 -14   7   8    13071.42    12799.79    214.33 o 
 -13   7   8     3508.86     3515.70    114.04 o 
 -12   7   8    12836.57    12462.77    162.49 o 
 -11   7   8     3092.88     3049.82     88.53 o 
 -10   7   8    18054.90    17575.85    197.21 o 
  -9   7   8     1873.76     2069.54     99.39 o 
  -8   7   8    20206.45    20333.33    201.30 o 
  -7   7   8     2907.68     2912.21     76.81 o 
  -6   7   8    18758.67    18666.76    213.54 o 
  -5   7   8     1727.62     1750.03     56.33 o 
  -4   7   8    17395.34    16997.82    162.27 o 
  -3   7   8     5131.42     5081.08     92.87 o 
  -2   7   8    21144.55    20337.41    195.17 o 
  -1   7   8     3191.60     2996.61     66.16 o 
   0   7   8    35150.92    34364.59    259.21 o 
   1   7   8     3138.64     3014.98     66.49 o 
   2   7   8    21199.80    20604.95    178.16 o 
   3   7   8     5099.80     5005.93     89.73 o 
   4   7   8    17316.35    16474.89    154.66 o 
   5   7   8     1729.57     1877.13     56.63 o 
   6   7   8    18693.57    18681.86    185.47 o 
   7   7   8     2907.32     2966.95     82.87 o 
   8   7   8    20109.66    20669.86    201.56 o 
   9   7   8     1934.31     2170.29     81.92 o 
  10   7   8    18062.90    18140.61    211.82 o 
  11   7   8     3074.83     3061.40     90.34 o 
  12   7   8    12915.46    12822.95    171.16 o 
  13   7   8     3499.79     3511.22     96.07 o 
  14   7   8    13048.59    13010.65    305.27 o 
  15   7   8     3479.67     3550.99    154.39 o 
  16   7   8    10300.54    10600.34    242.13 o 
  17   7   8     1678.04     1735.61    124.65 o 
  18   7   8     6174.62     6393.63    206.88 o 
  19   7   8      478.02      416.54    113.01 o 
  20   7   8     3634.30     3560.48    285.43 o 
 -20   8   8     7248.18     7292.90    281.20 o 
 -19   8   8     2605.87     2533.05    133.62 o 
 -18   8   8     3261.44     3191.47    133.87 o 
 -17   8   8     2972.46     2961.62    136.87 o 
 -16   8   8     3217.75     3185.06    162.13 o 
 -15   8   8     2741.12     2565.71    120.84 o 
 -14   8   8     3009.98     3025.24    122.63 o 
 -13   8   8     2587.55     2503.43    152.41 o 
 -12   8   8    20018.48    19444.17    217.15 o 
 -11   8   8     6301.18     6019.98    115.13 o 
 -10   8   8    31074.95    30448.69    299.55 o 
  -9   8   8     6933.04     6924.84    119.97 o 
  -8   8   8    35199.43    35111.32    295.91 o 
  -7   8   8    10785.69    10113.50    135.68 o 
  -6   8   8    29986.23    29764.79    268.80 o 
  -5   8   8    10745.29    10677.65    126.96 o 
  -4   8   8    25856.85    25097.30    203.50 o 
  -3   8   8     8709.88     8749.00    116.27 o 
  -2   8   8     7175.29     6978.99    103.61 o 
  -1   8   8     3721.88     3604.61     75.11 o 
   0   8   8     7515.12     7551.88    101.84 o 
   1   8   8     3764.64     3665.37     76.21 o 
   2   8   8     7225.10     7206.08    100.00 o 
   3   8   8     8770.97     8996.62    115.79 o 
   4   8   8    25938.62    25031.15    210.63 o 
   5   8   8    10788.76    10785.61    132.32 o 
   6   8   8    30032.01    29756.83    253.47 o 
   7   8   8    10766.88    10573.87    139.09 o 
   8   8   8    35219.29    35617.89    304.23 o 
   9   8   8     6841.87     6997.75    131.01 o 
  10   8   8    31077.64    30723.15    308.76 o 
  11   8   8     6268.27     6293.72    132.19 o 
  12   8   8    19906.82    19720.33    227.79 o 
  13   8   8     2586.63     2677.03     88.80 o 
  14   8   8     3025.13     2891.90    144.98 o 
  15   8   8     2703.30     2826.75    147.22 o 
  16   8   8     3224.61     2877.39    192.27 o 
  17   8   8     2962.07     2757.68    151.36 o 
  18   8   8     3264.95     3006.97    172.67 o 
  19   8   8     2583.27     2732.61    178.65 o 
  20   8   8     7264.13     7449.09    368.28 o 
 -19   9   8      543.26      420.33     98.54 o 
 -18   9   8     2968.07     2764.83    131.12 o 
 -17   9   8      402.67      395.14     84.72 o 
 -16   9   8     4594.04     4245.65    157.58 o 
 -15   9   8     1153.42     1114.49    101.21 o 
 -14   9   8     5006.74     5266.88    164.43 o 
 -13   9   8     2352.42     2272.45    119.39 o 
 -12   9   8     9986.87     9938.21    166.75 o 
 -11   9   8     1253.21     1230.71     71.02 o 
 -10   9   8    18512.23    18473.11    220.06 o 
  -9   9   8     2891.81     2959.00     88.17 o 
  -8   9   8    15667.46    15479.30    165.66 o 
  -7   9   8     3391.39     3342.80     91.19 o 
  -6   9   8    16849.78    16801.42    186.94 o 
  -5   9   8     2678.81     2525.71     70.37 o 
  -4   9   8    16472.42    16598.23    192.99 o 
  -3   9   8     2562.82     2579.92     75.02 o 
  -2   9   8     7943.47     7968.96    116.89 o 
  -1   9   8      261.20      269.76     41.73 o 
   0   9   8     4854.55     4807.22     85.50 o 
   1   9   8      247.17      322.80     44.57 o 
   2   9   8     7895.24     7947.38    110.91 o 
   3   9   8     2545.62     2647.37     72.21 o 
   4   9   8    16399.23    16389.08    158.25 o 
   5   9   8     2647.32     2811.46     79.47 o 
   6   9   8    16796.89    17027.42    179.38 o 
   7   9   8     3408.72     3402.41     88.47 o 
   8   9   8    15605.49    15670.55    179.64 o 
   9   9   8     2907.12     2967.22     96.08 o 
  10   9   8    18509.40    18290.63    242.63 o 
  11   9   8     1275.97     1229.44     73.10 o 
  12   9   8    10013.02    10174.82    159.67 o 
  13   9   8     2352.78     2295.46     88.11 o 
  14   9   8     5005.18     4794.14    181.95 o 
  15   9   8     1161.51     1110.38    114.05 o 
  16   9   8     4587.06     4573.11    206.73 o 
  17   9   8      404.69      350.73    113.90 o 
  18   9   8     2966.98     2917.32    186.63 o 
  19   9   8      547.36      508.91    119.50 o 
 -19  10   8     2859.08     2742.52    143.50 o 
 -18  10   8     3830.83     3834.11    254.46 o 
 -17  10   8     2103.64     2141.47    130.78 o 
 -16  10   8     1281.67     1331.04    111.07 o 
 -15  10   8      944.56     1041.28    103.60 o 
 -14  10   8     1278.34     1297.58    107.06 o 
 -13  10   8     2652.98     2853.53    131.79 o 
 -12  10   8    14211.17    13664.68    192.05 o 
 -11  10   8     3240.89     3132.39     94.24 o 
 -10  10   8    35399.03    34914.89    316.45 o 
  -9  10   8    10398.75    10128.01    135.56 o 
  -8  10   8    31974.42    31398.29    269.55 o 
  -7  10   8    13776.11    13697.46    175.79 o 
  -6  10   8    38019.34    37143.49    304.48 o 
  -5  10   8    14160.39    13824.29    157.82 o 
  -4  10   8    25731.17    25975.42    267.07 o 
  -3  10   8    10805.04    10977.79    138.04 o 
  -2  10   8    10011.24     9976.07    132.24 o 
  -1  10   8     1172.18     1291.38     57.62 o 
   0  10   8      120.44      214.01     46.49 o 
   1  10   8     1184.26     1353.30     66.54 o 
   2  10   8    10025.57     9960.37    135.07 o 
   3  10   8    10872.39    11241.44    132.60 o 
   4  10   8    25774.49    25989.23    248.53 o 
   5  10   8    14230.80    14293.31    166.91 o 
   6  10   8    38018.46    38000.99    316.91 o 
   7  10   8    13775.77    14009.08    173.91 o 
   8  10   8    32064.77    32479.01    294.62 o 
   9  10   8    10391.75    10258.62    163.86 o 
  10  10   8    35423.75    35285.70    353.77 o 
  11  10   8     3227.02     3352.83    104.94 o 
  12  10   8    14234.74    14155.85    196.10 o 
  13  10   8     2651.37     2706.06    129.93 o 
  14  10   8     1287.25     1214.70    119.62 o 
  15  10   8      947.06      902.09    112.93 o 
  16  10   8     1291.99     1231.17    137.83 o 
  17  10   8     2101.20     2084.44    149.71 o 
  18  10   8     3824.66     4059.94    192.15 o 
  19  10   8     2844.31     2866.12    199.94 o 
 -18  11   8     3327.12     3492.07    161.37 o 
 -17  11   8       62.86       14.59     90.53 o 
 -16  11   8      615.09      620.03    101.02 o 
 -15  11   8      118.11       99.80     85.12 o 
 -14  11   8      936.94      893.86    105.59 o 
 -13  11   8      897.77      798.68     99.02 o 
 -12  11   8     6832.36     6826.30    132.25 o 
 -11  11   8     1936.15     1793.92     79.49 o 
 -10  11   8    13261.64    13367.18    181.35 o 
  -9  11   8     3711.85     3741.92     96.89 o 
  -8  11   8    16144.51    16234.33    176.96 o 
  -7  11   8     5444.59     5394.29    103.88 o 
  -6  11   8    12931.48    13013.63    162.48 o 
  -5  11   8     5944.66     5998.20    116.14 o 
  -4  11   8    12565.95    12819.50    174.52 o 
  -3  11   8     3941.19     4099.74    116.53 o 
  -2  11   8     5137.24     5108.22    105.12 o 
  -1  11   8     1407.95     1460.94     61.82 o 
   0  11   8       31.18       98.48     44.25 o 
   1  11   8     1402.97     1387.78     61.84 o 
   2  11   8     5140.68     5272.31     96.91 o 
   3  11   8     3927.91     4076.21     91.58 o 
   4  11   8    12612.89    12481.91    159.24 o 
   5  11   8     5973.90     5940.96    115.86 o 
   6  11   8    12934.75    12951.37    163.06 o 
   7  11   8     5412.43     5389.74    112.11 o 
   8  11   8    16120.25    16372.99    192.99 o 
   9  11   8     3698.16     3806.14    113.65 o 
  10  11   8    13242.46    13514.48    195.71 o 
  11  11   8     1955.68     1961.00     90.41 o 
  12  11   8     6779.11     6649.73    141.28 o 
  13  11   8      905.90      977.54     91.47 o 
  14  11   8      928.34     1026.69    116.42 o 
  15  11   8      118.76      219.90    110.60 o 
  16  11   8      607.54      657.87    126.78 o 
  17  11   8       62.28       95.39    115.10 o 
  18  11   8     3314.74     3495.88    197.87 o 
 -18  12   8     5029.30     5354.23    195.22 o 
 -17  12   8     1029.17     1079.85    121.33 o 
 -16  12   8      804.92      750.05    110.78 o 
 -15  12   8      606.66      610.52    104.28 o 
 -14  12   8      863.52      995.45    107.91 o 
 -13  12   8      393.68      273.47     90.97 o 
 -12  12   8     8658.59     8607.70    183.26 o 
 -11  12   8     1722.28     1602.70     79.57 o 
 -10  12   8    24224.63    23364.12    279.76 o 
  -9  12   8     5823.53     5738.27    135.17 o 
  -8  12   8    39509.12    38251.77    319.27 o 
  -7  12   8    12587.06    12597.65    163.18 o 
  -6  12   8    28415.50    28783.77    263.88 o 
  -5  12   8    14411.71    14511.43    170.72 o 
  -4  12   8    21114.54    21609.96    291.45 o 
  -3  12   8     6336.96     6693.70    124.08 o 
  -2  12   8     7038.50     7315.30    114.14 o 
  -1  12   8     5136.47     5285.74    100.82 o 
   0  12   8        2.64      120.05     56.12 o 
   1  12   8     5179.99     5122.81    100.27 o 
   2  12   8     7042.87     7182.84    113.69 o 
   3  12   8     6353.92     6782.51    125.12 o 
   4  12   8    21017.87    21303.20    220.97 o 
   5  12   8    14420.68    14089.06    174.65 o 
   6  12   8    28468.02    28411.96    267.66 o 
   7  12   8    12624.33    12800.29    167.34 o 
   8  12   8    39525.81    38714.17    362.12 o 
   9  12   8     5811.55     6095.89    154.74 o 
  10  12   8    24244.63    23781.15    280.92 o 
  11  12   8     1727.48     1611.54     88.45 o 
  12  12   8     8667.19     8494.88    153.05 o 
  13  12   8      391.84      332.86     82.27 o 
  14  12   8      865.31     1153.50    137.24 o 
  15  12   8      619.37      197.56    115.77 o 
  16  12   8      804.47      732.23    136.02 o 
  17  12   8     1035.37      982.17    143.87 o 
  18  12   8     5023.71     4490.61    226.55 o 
 -17  13   8      476.00      372.99    108.51 o 
 -16  13   8      661.00      595.60    114.80 o 
 -15  13   8      668.35      606.39    109.91 o 
 -14  13   8      553.40      448.77    102.95 o 
 -13  13   8     2219.78     2135.64    122.04 o 
 -12  13   8     2413.76     2541.31    102.64 o 
 -11  13   8     2930.30     2942.19    108.54 o 
 -10  13   8     8742.41     8715.40    166.47 o 
  -9  13   8     4096.23     4009.58    114.58 o 
  -8  13   8    13368.43    13469.03    174.77 o 
  -7  13   8     5521.30     5730.72    112.21 o 
  -6  13   8     9385.28     9848.25    149.41 o 
  -5  13   8     5735.96     5922.79    116.35 o 
  -4  13   8     4691.91     5039.89    108.52 o 
  -3  13   8     4722.53     5041.71    114.20 o 
  -2  13   8     2409.32     2586.25     81.67 o 
  -1  13   8     3616.93     3570.13     88.46 o 
   0  13   8        5.33      119.85     50.59 o 
   1  13   8     3628.98     3605.74     89.32 o 
   2  13   8     2431.80     2586.88     88.45 o 
   3  13   8     4747.10     4756.52    112.35 o 
   4  13   8     4777.03     4837.85    113.53 o 
   5  13   8     5740.72     5841.32    120.80 o 
   6  13   8     9415.24     9931.97    151.53 o 
   7  13   8     5544.43     5714.29    124.90 o 
   8  13   8    13412.91    13205.25    204.83 o 
   9  13   8     4115.97     4293.47    128.97 o 
  10  13   8     8744.93     8614.89    193.24 o 
  11  13   8     2958.38     2887.86    104.87 o 
  12  13   8     2431.48     2356.19     97.54 o 
  13  13   8     2245.39     2244.79    175.63 o 
  14  13   8      547.47      560.69    126.75 o 
  15  13   8      676.08      876.65    155.24 o 
  16  13   8      655.18      476.67    136.94 o 
  17  13   8      470.33      424.18    133.90 o 
 -16  14   8     1023.96      801.02    141.03 o 
 -15  14   8       25.05      -30.95    105.66 o 
 -14  14   8     2638.29     2477.39    161.16 o 
 -13  14   8      188.57      133.49     96.36 o 
 -12  14   8     8129.89     8036.96    177.51 o 
 -11  14   8     1329.39     1247.91     86.15 o 
 -10  14   8    20234.94    19680.87    263.92 o 
  -9  14   8     3021.45     2899.36    105.92 o 
  -8  14   8    28404.22    27794.59    309.49 o 
  -7  14   8     6294.54     6463.26    128.21 o 
  -6  14   8    21678.17    21430.47    267.09 o 
  -5  14   8     4908.78     4855.82    109.69 o 
  -4  14   8    11684.95    11981.60    158.54 o 
  -3  14   8     7081.88     7122.29    139.95 o 
  -2  14   8     6428.15     6523.23    127.44 o 
  -1  14   8      506.84      583.88     63.55 o 
   0  14   8      422.45      500.03     58.43 o 
   1  14   8      503.95      504.04     56.53 o 
   2  14   8     6370.01     6261.50    126.09 o 
   3  14   8     7091.36     6980.62    131.94 o 
   4  14   8    11722.17    11639.32    167.24 o 
   5  14   8     4919.66     4769.93    118.44 o 
   6  14   8    21645.92    21041.43    248.07 o 
   7  14   8     6276.69     6322.09    129.06 o 
   8  14   8    28420.60    27481.90    307.26 o 
   9  14   8     3014.01     2954.45    110.79 o 
  10  14   8    20180.05    20054.86    253.05 o 
  11  14   8     1310.27     1328.34     89.43 o 
  12  14   8     8076.44     8439.53    184.32 o 
  13  14   8      183.95     -110.73    110.73 o 
  14  14   8     2643.30     2484.61    208.50 o 
  15  14   8       25.34      136.04    123.44 o 
  16  14   8     1017.84     1187.18    157.09 o 
 -15  15   8     2284.87     2397.03    176.63 o 
 -14  15   8     1571.12     1661.83    156.96 o 
 -13  15   8     3163.27     2944.43    166.11 o 
 -12  15   8     4369.34     4589.34    177.17 o 
 -11  15   8     3940.92     4015.68    143.97 o 
 -10  15   8     6721.45     6526.66    158.68 o 
  -9  15   8     4396.22     4343.65    127.99 o 
  -8  15   8     9370.71     9112.68    170.11 o 
  -7  15   8     4829.14     5181.52    129.93 o 
  -6  15   8     6187.68     5997.41    129.89 o 
  -5  15   8     3992.69     3886.78    108.88 o 
  -4  15   8     4203.21     4549.10    123.63 o 
  -3  15   8     6180.56     6165.85    136.21 o 
  -2  15   8     2952.62     3074.68    100.28 o 
  -1  15   8     4229.94     4379.69    114.57 o 
   0  15   8      932.06     1174.11     72.70 o 
   1  15   8     4224.26     4444.41    113.96 o 
   2  15   8     2964.20     3063.44     99.07 o 
   3  15   8     6174.40     6000.59    127.44 o 
   4  15   8     4180.14     4280.10    113.72 o 
   5  15   8     3981.72     3919.74    109.99 o 
   6  15   8     6229.17     6401.42    133.90 o 
   7  15   8     4860.16     4998.55    123.27 o 
   8  15   8     9374.92     9621.76    179.34 o 
   9  15   8     4444.38     4325.37    133.00 o 
  10  15   8     6779.14     6900.48    172.60 o 
  11  15   8     3970.15     4127.48    141.01 o 
  12  15   8     4382.20     4556.08    155.84 o 
  13  15   8     3178.09     3419.69    200.87 o 
  14  15   8     1566.18     1662.11    164.68 o 
  15  15   8     2273.55     2290.12    186.92 o 
 -14  16   8     2959.61     3040.92    195.40 o 
 -13  16   8      233.20      242.69    112.98 o 
 -12  16   8     7975.97     8098.42    238.36 o 
 -11  16   8     1354.41     1072.44    124.07 o 
 -10  16   8    12877.75    12438.85    253.67 o 
  -9  16   8     1882.78     1791.57    102.26 o 
  -8  16   8    19029.00    18579.91    253.43 o 
  -7  16   8     2068.21     2077.42     97.37 o 
  -6  16   8    14420.20    14111.66    201.09 o 
  -5  16   8     3458.05     3417.99    113.79 o 
  -4  16   8    10951.55    10941.08    169.14 o 
  -3  16   8     1794.16     1941.19     90.39 o 
  -2  16   8     6690.78     6870.48    140.88 o 
  -1  16   8      394.74      440.90     68.53 o 
   0  16   8     2196.99     2212.90     99.93 o 
   1  16   8      395.46      387.21     66.03 o 
   2  16   8     6652.51     6462.05    137.35 o 
   3  16   8     1803.10     1939.88     89.42 o 
   4  16   8    10946.19    10713.07    166.11 o 
   5  16   8     3455.31     3529.55    110.84 o 
   6  16   8    14466.03    14451.03    201.09 o 
   7  16   8     2062.18     1975.14     94.56 o 
   8  16   8    19009.69    18567.71    266.32 o 
   9  16   8     1876.58     2127.69    123.82 o 
  10  16   8    12881.08    12538.61    250.69 o 
  11  16   8     1351.48     1364.49    110.39 o 
  12  16   8     7980.91     8016.38    217.62 o 
  13  16   8      228.25     -105.52    122.09 o 
  14  16   8     2960.38     3097.61    204.98 o 
 -13  17   8     3437.77     3208.64    197.90 o 
 -12  17   8     3071.53     2839.97    169.70 o 
 -11  17   8     3302.21     3041.23    192.76 o 
 -10  17   8     5580.64     5623.96    198.06 o 
  -9  17   8     3427.00     3444.48    181.57 o 
  -8  17   8     4566.79     4362.47    170.38 o 
  -7  17   8     3088.46     3230.61    141.78 o 
  -6  17   8     4527.72     4810.46    171.98 o 
  -5  17   8     4835.41     4994.22    142.66 o 
  -4  17   8     5956.25     6161.94    164.33 o 
  -3  17   8     5197.70     5122.88    138.17 o 
  -2  17   8     5061.08     5078.10    137.22 o 
  -1  17   8     3769.48     3964.81    136.36 o 
   0  17   8     5805.92     5708.12    165.36 o 
   1  17   8     3770.27     3643.13    126.68 o 
   2  17   8     5056.78     4903.54    132.69 o 
   3  17   8     5167.79     4617.21    130.48 o 
   4  17   8     5947.09     5909.95    144.10 o 
   5  17   8     4835.61     4964.49    133.72 o 
   6  17   8     4510.61     4375.06    133.62 o 
   7  17   8     3097.45     3084.59    124.23 o 
   8  17   8     4584.54     4702.18    177.96 o 
   9  17   8     3413.47     3364.17    149.09 o 
  10  17   8     5562.03     5274.26    176.47 o 
  11  17   8     3316.79     3205.16    161.45 o 
  12  17   8     3050.38     3071.68    159.36 o 
  13  17   8     3436.90     3468.40    277.21 o 
 -12  18   8     3722.35     3978.98    200.67 o 
 -11  18   8      154.65      184.88    115.65 o 
 -10  18   8     9466.19     9482.43    257.27 o 
  -9  18   8      967.89     1013.04    127.61 o 
  -8  18   8    10370.37    10555.05    246.82 o 
  -7  18   8      939.76     1005.17    107.72 o 
  -6  18   8    10100.32    10270.99    297.38 o 
  -5  18   8     1179.36     1198.30    119.82 o 
  -4  18   8     7198.82     7374.85    215.84 o 
  -3  18   8      757.02      803.24    135.66 o 
  -2  18   8     5777.65     5489.78    185.20 o 
  -1  18   8      184.77      168.50    112.86 o 
   0  18   8     5842.21     5812.99    190.44 o 
   1  18   8      180.22       33.76     82.18 o 
   2  18   8     5761.29     5801.08    177.11 o 
   3  18   8      755.05      820.63     89.81 o 
   4  18   8     7203.66     7463.76    173.09 o 
   5  18   8     1174.62     1207.32     97.59 o 
   6  18   8    10105.92     9967.27    202.35 o 
   7  18   8      938.08      882.46    111.32 o 
   8  18   8    10384.41    10920.82    240.83 o 
   9  18   8      977.62     1085.74    113.10 o 
  10  18   8     9473.58     9622.85    247.54 o 
  11  18   8      151.69       27.43     98.34 o 
  12  18   8     3745.06     3549.35    169.60 o 
 -10  19   8     3259.97     2985.90    177.02 o 
  -9  19   8     2492.80     2563.47    167.65 o 
  -8  19   8     2619.59     2427.67    163.52 o 
  -7  19   8     2816.45     2697.79    140.81 o 
  -6  19   8     2867.26     2850.54    168.35 o 
  -5  19   8     3171.34     3413.86    178.00 o 
  -4  19   8     4472.37     4334.04    178.38 o 
  -3  19   8     4581.16     4701.33    184.19 o 
  -2  19   8     7219.80     6993.25    244.76 o 
  -1  19   8     3591.33     3921.99    194.08 o 
   0  19   8     8429.76     8186.90    318.41 o 
   1  19   8     3586.75     3688.99    193.21 o 
   2  19   8     7212.91     7301.31    223.82 o 
   3  19   8     4581.19     4628.78    187.55 o 
   4  19   8     4465.96     4244.19    160.03 o 
   5  19   8     3179.85     3030.40    161.75 o 
   6  19   8     2861.63     3027.39    146.39 o 
   7  19   8     2813.40     3045.35    156.00 o 
   8  19   8     2630.18     2847.67    163.84 o 
   9  19   8     2484.61     2540.74    160.32 o 
  10  19   8     3236.05     3288.84    188.72 o 
  -8  20   8     6887.97     7346.00    250.44 o 
  -7  20   8      367.33      389.05    117.24 o 
  -6  20   8     4340.48     4519.77    187.49 o 
  -5  20   8      231.27      275.19    117.26 o 
  -4  20   8     4521.55     4641.63    203.77 o 
  -3  20   8      543.91      589.26    129.76 o 
  -2  20   8     5522.13     5531.62    232.53 o 
  -1  20   8      319.93      207.78    123.50 o 
   0  20   8     5368.03     5466.28    226.82 o 
   1  20   8      313.68      337.87    123.69 o 
   2  20   8     5541.66     5372.80    339.50 o 
   3  20   8      542.46      685.22    124.31 o 
   4  20   8     4539.45     4511.13    193.94 o 
   5  20   8      232.34      244.62     99.97 o 
   6  20   8     4347.16     4530.40    174.67 o 
   7  20   8      367.16      383.61    118.32 o 
   8  20   8     6872.53     7111.58    237.15 o 
  -6  21   8     1419.86     1691.72    157.63 o 
  -5  21   8     2233.21     2149.06    152.95 o 
  -4  21   8     5562.23     5369.28    235.78 o 
  -3  21   8     3355.84     3367.95    199.38 o 
  -2  21   8     8921.74     8787.29    285.09 o 
  -1  21   8     4022.04     3872.03    237.52 o 
   0  21   8     8815.97     8837.23    256.59 o 
   1  21   8     4031.22     4722.05    220.23 o 
   2  21   8     8924.99     9159.83    261.47 o 
   3  21   8     3361.96     3217.59    202.69 o 
   4  21   8     5559.45     5524.28    296.62 o 
   5  21   8     2230.87     2358.45    175.52 o 
   6  21   8     1429.80     1348.28    169.11 o 
   1   0   9      616.84      731.35     38.35 o 
   2   0   9     4422.02     4287.20     73.26 o 
   3   0   9      710.52      835.01     46.56 o 
   4   0   9    22297.71    20957.75    245.18 o 
   5   0   9      807.35      792.58     50.80 o 
   6   0   9    53751.80    51534.73    479.75 o 
   7   0   9     7417.80     7347.84    103.06 o 
   8   0   9    82789.66    81875.40    794.25 o 
   9   0   9     4161.96     4012.66    115.84 o 
  10   0   9    52479.61    52846.18    517.56 o 
  11   0   9     6112.12     5932.26    112.24 o 
  12   0   9    20971.15    20930.15    217.00 o 
  13   0   9     2750.23     2769.51     83.47 o 
  14   0   9     4803.48     4878.54    124.38 o 
  15   0   9      999.68      902.06     60.78 o 
  16   0   9      661.36      473.32     86.69 o 
  17   0   9       23.78     -113.13    113.13 o 
  18   0   9    14850.07    15370.94    395.14 o 
  19   0   9      123.36      177.56    122.24 o 
  20   0   9    20537.60    20933.82    571.46 o 
  21   0   9      636.33      654.02    149.27 o 
 -21   1   9      175.35       -7.19    134.98 o 
 -20   1   9     4050.66     4171.59    290.82 o 
 -19   1   9      746.91      671.14    139.10 o 
 -18   1   9     3499.62     3368.53    198.15 o 
 -17   1   9      712.74      786.48    140.96 o 
 -16   1   9     1307.94     1309.50     72.31 o 
 -15   1   9      256.87      277.16     54.64 o 
 -14   1   9     2216.24     2275.02     78.88 o 
 -13   1   9        9.04        0.48     42.03 o 
 -12   1   9     6937.07     7003.84    117.18 o 
 -11   1   9      247.40      219.76     59.06 o 
 -10   1   9    15401.82    15448.38    269.84 o 
  -9   1   9     1101.62     1090.40     68.50 o 
  -8   1   9    25026.51    25135.29    283.79 o 
  -7   1   9     1122.39     1053.49     50.32 o 
  -6   1   9    17933.42    17419.22    193.19 o 
  -5   1   9      577.46      633.22     54.56 o 
  -4   1   9     6780.73     6545.37    129.50 o 
  -3   1   9     1836.75     1990.23     85.23 o 
  -2   1   9    10272.84    10072.45    111.91 o 
  -1   1   9      250.87      210.61     30.81 o 
   0   1   9      141.60      197.83     32.19 o 
   1   1   9      256.60      252.27     33.93 o 
   2   1   9    10137.15    10180.78    117.45 o 
   3   1   9     1870.71     1939.41     60.40 o 
   4   1   9     6903.19     6803.60    108.32 o 
   5   1   9      570.04      610.02     48.30 o 
   6   1   9    17983.86    17768.18    207.15 o 
   7   1   9     1135.64     1133.89     57.27 o 
   8   1   9    25088.94    25630.88    256.99 o 
   9   1   9     1084.47     1208.39     61.45 o 
  10   1   9    15335.93    15497.21    183.98 o 
  11   1   9      244.29      193.47     48.45 o 
  12   1   9     6966.78     7374.17    124.19 o 
  13   1   9        9.50      -42.94     42.94 o 
  14   1   9     2219.25     2416.29     80.31 o 
  15   1   9      254.84      201.22     56.12 o 
  16   1   9     1310.16     1419.52    138.03 o 
  17   1   9      709.66      598.16    132.22 o 
  18   1   9     3508.84     3309.66    213.29 o 
  19   1   9      738.35     1034.65    163.65 o 
  20   1   9     4040.52     4145.97    226.62 o 
  21   1   9      170.08      229.29    135.11 o 
 -21   2   9      282.99      246.01    143.23 o 
 -20   2   9    19591.49    20024.02    433.32 o 
 -19   2   9      407.02      475.15    133.01 o 
 -18   2   9    10401.53    10463.23    373.50 o 
 -17   2   9      175.43      196.28    132.45 o 
 -16   2   9     2433.66     2293.63    105.28 o 
 -15   2   9     1194.29     1086.80     69.46 o 
 -14   2   9     4070.85     4083.56    114.59 o 
 -13   2   9     2296.58     2301.64     74.78 o 
 -12   2   9    20705.47    20546.04    243.72 o 
 -11   2   9     2498.21     2678.25     96.39 o 
 -10   2   9    58828.54    58999.27    627.99 o 
  -9   2   9     5302.01     5384.16    128.39 o 
  -8   2   9    80155.91    80316.51    735.26 o 
  -7   2   9     3186.21     3227.18     79.23 o 
  -6   2   9    72251.88    69551.37    563.96 o 
  -5   2   9     3706.21     3692.07     75.59 o 
  -4   2   9    30097.05    29101.65    319.05 o 
  -3   2   9      697.03      700.34     58.88 o 
  -2   2   9    12293.66    12132.79    131.81 o 
  -1   2   9       29.40       25.01     30.40 o 
   0   2   9     1163.03     1188.23     47.01 o 
   1   2   9       30.66      -17.20     29.38 o 
   2   2   9    12356.23    12048.98    142.32 o 
   3   2   9      678.41      739.91     43.43 o 
   4   2   9    30007.12    29082.83    256.70 o 
   5   2   9     3693.96     3686.51     79.92 o 
   6   2   9    72094.47    70402.16    632.60 o 
   7   2   9     3209.04     3299.24     91.09 o 
   8   2   9    80096.40    79823.46    648.83 o 
   9   2   9     5329.23     5344.19    101.14 o 
  10   2   9    58874.86    59496.64    486.29 o 
  11   2   9     2514.18     2760.74     85.43 o 
  12   2   9    20670.75    20997.81    228.22 o 
  13   2   9     2301.34     2401.86     79.38 o 
  14   2   9     4061.79     4155.96    100.46 o 
  15   2   9     1196.36     1212.99     92.44 o 
  16   2   9     2434.12     2341.25    131.40 o 
  17   2   9      180.15      184.78     84.95 o 
  18   2   9    10416.81    10151.51    324.03 o 
  19   2   9      405.67      523.59    147.89 o 
  20   2   9    19618.75    19874.39    459.98 o 
  21   2   9      285.55      283.90    138.98 o 
 -21   3   9      542.61      568.22    148.89 o 
 -20   3   9     4542.95     4263.72    231.55 o 
 -19   3   9      952.14      987.52    147.59 o 
 -18   3   9     5015.93     5013.76    229.15 o 
 -17   3   9      341.36      344.36     70.65 o 
 -16   3   9     5796.78     5637.90    145.44 o 
 -15   3   9      703.03      587.27     64.39 o 
 -14   3   9     7778.03     7696.59    124.02 o 
 -13   3   9      218.62      171.30     53.35 o 
 -12   3   9    12606.89    12251.07    227.92 o 
 -11   3   9       48.13      133.12     63.86 o 
 -10   3   9    18630.73    18694.24    251.84 o 
  -9   3   9      521.92      568.32     66.31 o 
  -8   3   9    19449.84    19548.72    239.49 o 
  -7   3   9     1576.08     1670.38     58.78 o 
  -6   3   9    18804.58    18646.36    185.29 o 
  -5   3   9     2444.01     2344.01     72.35 o 
  -4   3   9    21112.31    20762.68    220.15 o 
  -3   3   9      509.26      502.65     51.92 o 
  -2   3   9    10962.73    10961.46    125.15 o 
  -1   3   9      462.49      430.36     37.57 o 
   0   3   9    24043.78    24096.02    209.97 o 
   1   3   9      458.82      499.96     39.85 o 
   2   3   9    10993.17    10924.49    129.23 o 
   3   3   9      525.89      543.30     41.76 o 
   4   3   9    21062.68    21377.00    204.38 o 
   5   3   9     2468.30     2459.98     69.94 o 
   6   3   9    19015.47    18854.54    173.92 o 
   7   3   9     1553.72     1666.34     72.13 o 
   8   3   9    19497.85    19605.25    222.32 o 
   9   3   9      519.79      711.18     56.62 o 
  10   3   9    18550.74    19044.01    212.79 o 
  11   3   9       44.86       68.77     50.19 o 
  12   3   9    12617.25    12406.24    164.40 o 
  13   3   9      222.22      258.77     49.44 o 
  14   3   9     7812.67     7850.29    161.97 o 
  15   3   9      696.50      700.33     83.19 o 
  16   3   9     5806.23     5996.62    170.02 o 
  17   3   9      334.76      287.52    132.33 o 
  18   3   9     5017.97     5019.22    256.24 o 
  19   3   9      944.92      938.68    158.15 o 
  20   3   9     4537.33     4774.39    279.89 o 
  21   3   9      537.47      446.42    143.58 o 
 -21   4   9      617.88      686.00    154.11 o 
 -20   4   9    11582.72    11743.39    340.52 o 
 -19   4   9      804.86     1012.40    148.85 o 
 -18   4   9     8593.78     8373.71    273.18 o 
 -17   4   9      218.66      236.06     78.94 o 
 -16   4   9     2539.89     2715.29    113.21 o 
 -15   4   9     1425.65     1417.22     79.26 o 
 -14   4   9     3155.43     3131.46    112.86 o 
 -13   4   9      330.73      261.72     58.40 o 
 -12   4   9    24005.81    23789.51    272.09 o 
 -11   4   9     2076.82     2090.52     84.91 o 
 -10   4   9    48536.38    48302.65    516.88 o 
  -9   4   9     3051.89     2961.44    102.12 o 
  -8   4   9    70134.77    70636.38    559.29 o 
  -7   4   9     3645.58     3901.60     88.09 o 
  -6   4   9    58073.54    58001.35    444.39 o 
  -5   4   9     8137.52     8015.50    124.60 o 
  -4   4   9    49584.76    49025.71    416.62 o 
  -3   4   9     1378.58     1271.36     63.27 o 
  -2   4   9    16600.65    16067.19    157.74 o 
  -1   4   9     3228.34     3349.93     69.17 o 
   0   4   9     7084.13     7047.98     96.25 o 
   1   4   9     3266.05     3316.84     85.89 o 
   2   4   9    16581.84    16165.83    168.54 o 
   3   4   9     1372.13     1319.76     50.16 o 
   4   4   9    49595.02    49085.14    367.01 o 
   5   4   9     8113.59     8188.69    104.41 o 
   6   4   9    57923.67    57626.18    438.73 o 
   7   4   9     3658.61     3779.41     92.07 o 
   8   4   9    70120.57    70513.66    535.69 o 
   9   4   9     3046.14     3006.63     86.83 o 
  10   4   9    48559.10    50023.20    441.75 o 
  11   4   9     2078.15     2137.54     79.06 o 
  12   4   9    24056.13    23965.60    253.46 o 
  13   4   9      330.45      283.96     50.76 o 
  14   4   9     3136.70     3163.99     91.91 o 
  15   4   9     1434.88     1627.32    128.88 o 
  16   4   9     2538.02     2585.25    125.69 o 
  17   4   9      222.82      317.06     85.04 o 
  18   4   9     8592.41     8809.75    232.64 o 
  19   4   9      798.55      750.63    157.64 o 
  20   4   9    11617.51    11018.89    362.23 o 
  21   4   9      628.46      539.42    148.20 o 
 -20   5   9     4853.17     4694.05    238.91 o 
 -19   5   9      343.78      358.58    136.93 o 
 -18   5   9     7048.67     7101.76    175.20 o 
 -17   5   9      767.05      696.46     83.26 o 
 -16   5   9     9692.39     9583.87    187.55 o 
 -15   5   9      688.12      723.68     74.74 o 
 -14   5   9    17278.46    16968.88    233.23 o 
 -13   5   9      407.19      469.03     62.00 o 
 -12   5   9    16458.75    16340.39    234.35 o 
 -11   5   9      507.43      577.36     61.97 o 
 -10   5   9    21147.85    20932.00    247.88 o 
  -9   5   9       16.20       57.19     60.04 o 
  -8   5   9    16352.58    16574.85    186.38 o 
  -7   5   9     1275.34     1317.88     55.55 o 
  -6   5   9    17643.37    17834.11    171.50 o 
  -5   5   9     1484.97     1551.21     58.50 o 
  -4   5   9    28363.98    28208.38    257.72 o 
  -3   5   9     1164.10     1208.86     65.02 o 
  -2   5   9    38749.83    37779.57    284.82 o 
  -1   5   9     8456.76     8518.63    101.86 o 
   0   5   9    25987.14    25900.66    219.54 o 
   1   5   9     8438.17     8339.66    106.36 o 
   2   5   9    38771.73    37923.40    298.23 o 
   3   5   9     1162.14     1144.35     49.61 o 
   4   5   9    28371.53    28359.81    238.74 o 
   5   5   9     1499.04     1539.84     56.80 o 
   6   5   9    17621.82    18488.86    185.65 o 
   7   5   9     1269.87     1333.51     63.05 o 
   8   5   9    16444.17    16603.21    187.02 o 
   9   5   9       15.72       90.05     52.59 o 
  10   5   9    21177.38    21208.53    245.33 o 
  11   5   9      510.67      584.90     63.36 o 
  12   5   9    16376.32    16539.75    208.76 o 
  13   5   9      416.59      435.58     56.53 o 
  14   5   9    17325.01    17208.21    264.20 o 
  15   5   9      689.72      816.67     98.18 o 
  16   5   9     9694.81     9768.20    228.46 o 
  17   5   9      760.40      891.77    105.82 o 
  18   5   9     7059.35     6990.65    228.76 o 
  19   5   9      352.68      650.08    240.48 o 
  20   5   9     4830.17     4854.35    354.42 o 
 -20   6   9     9093.00     9384.38    310.55 o 
 -19   6   9     1145.08     1132.87    156.19 o 
 -18   6   9     6063.92     6163.22    168.13 o 
 -17   6   9      772.55      767.13     86.92 o 
 -16   6   9     3261.40     3370.83    127.76 o 
 -15   6   9      624.61      645.64     74.51 o 
 -14   6   9     8256.13     7711.68    165.60 o 
 -13   6   9      802.99      749.84     67.38 o 
 -12   6   9    17647.68    17697.36    217.60 o 
 -11   6   9     1365.84     1394.50     70.31 o 
 -10   6   9    34237.43    34581.08    335.87 o 
  -9   6   9     3271.50     3145.65    106.14 o 
  -8   6   9    33817.07    33080.52    332.18 o 
  -7   6   9     6026.16     6024.22     94.92 o 
  -6   6   9    37221.39    36975.39    288.05 o 
  -5   6   9     4260.15     4485.98     83.42 o 
  -4   6   9    29477.17    29313.07    230.80 o 
  -3   6   9     1114.18     1141.75     57.68 o 
  -2   6   9    19923.11    19770.60    171.01 o 
  -1   6   9     6566.54     6753.26     93.94 o 
   0   6   9     8856.92     9108.19    110.29 o 
   1   6   9     6587.82     6777.38     95.00 o 
   2   6   9    19871.64    19658.65    178.09 o 
   3   6   9     1104.16     1137.67     50.37 o 
   4   6   9    29475.26    29327.37    239.80 o 
   5   6   9     4241.25     4396.91     82.74 o 
   6   6   9    37258.35    37043.86    329.77 o 
   7   6   9     6032.13     6189.84    109.14 o 
   8   6   9    33713.83    34632.05    317.72 o 
   9   6   9     3247.00     3218.26     99.75 o 
  10   6   9    34266.30    34468.29    351.66 o 
  11   6   9     1370.09     1515.18     71.18 o 
  12   6   9    17687.86    17857.84    209.99 o 
  13   6   9      811.43      869.53     62.65 o 
  14   6   9     8318.46     8061.90    181.03 o 
  15   6   9      610.92      411.51     91.21 o 
  16   6   9     3241.84     3176.79    161.29 o 
  17   6   9      763.02      656.57    103.46 o 
  18   6   9     6074.03     5984.20    389.23 o 
  19   6   9     1140.63      962.42    131.75 o 
  20   6   9     9093.32    10101.08    610.81 o 
 -20   7   9     4633.99     4651.21    240.50 o 
 -19   7   9     1104.88     1154.03    131.54 o 
 -18   7   9     9189.71     9123.44    198.23 o 
 -17   7   9     1148.07     1211.40     97.05 o 
 -16   7   9    17153.65    17080.85    264.16 o 
 -15   7   9     1966.90     2012.14    106.61 o 
 -14   7   9    24708.82    24015.19    297.30 o 
 -13   7   9      214.34      289.77     58.73 o 
 -12   7   9    24018.21    23006.32    243.95 o 
 -11   7   9      166.26      128.25     51.55 o 
 -10   7   9    18254.59    18134.96    227.34 o 
  -9   7   9      235.12       86.54     51.43 o 
  -8   7   9    11994.21    11986.83    144.90 o 
  -7   7   9      469.18      442.46     46.60 o 
  -6   7   9    13525.49    13603.60    146.24 o 
  -5   7   9      203.44      222.82     44.40 o 
  -4   7   9    35548.70    34625.75    299.37 o 
  -3   7   9      224.32      254.47     45.45 o 
  -2   7   9    39230.87    38949.42    300.87 o 
  -1   7   9     4932.04     5352.53     85.77 o 
   0   7   9    52852.97    51262.14    364.23 o 
   1   7   9     4918.97     5318.17     86.66 o 
   2   7   9    39270.84    38274.86    288.29 o 
   3   7   9      224.11      278.87     42.29 o 
   4   7   9    35515.96    34208.57    275.08 o 
   5   7   9      205.18      278.28     41.21 o 
   6   7   9    13569.63    13407.70    155.83 o 
   7   7   9      466.97      544.40     52.81 o 
   8   7   9    12048.79    12331.08    157.48 o 
   9   7   9      235.50      183.29     55.45 o 
  10   7   9    18234.84    18322.03    216.77 o 
  11   7   9      168.87      167.11     52.97 o 
  12   7   9    24014.57    23319.14    254.61 o 
  13   7   9      217.06      208.71     54.46 o 
  14   7   9    24632.19    23660.41    402.17 o 
  15   7   9     1978.13     1942.00    129.54 o 
  16   7   9    17213.30    17783.82    322.10 o 
  17   7   9     1161.78     1218.02    119.51 o 
  18   7   9     9189.71     8968.26    263.36 o 
  19   7   9     1101.17      994.24    132.93 o 
  20   7   9     4614.23     4393.86    306.45 o 
 -19   8   9      721.88      672.74     97.25 o 
 -18   8   9     5326.41     5446.20    177.12 o 
 -17   8   9      830.56     1030.13     98.02 o 
 -16   8   9     5346.87     5248.11    170.25 o 
 -15   8   9     1377.75     1312.14     98.49 o 
 -14   8   9     8179.84     7886.80    190.61 o 
 -13   8   9      818.55      811.18     73.55 o 
 -12   8   9    13022.42    12283.78    262.45 o 
 -11   8   9     2276.07     2479.16     88.42 o 
 -10   8   9    14273.04    14103.03    186.67 o 
  -9   8   9     2033.75     1983.13     72.81 o 
  -8   8   9    19988.42    19796.15    192.23 o 
  -7   8   9     4105.09     4175.26    112.23 o 
  -6   8   9    19777.13    19601.63    189.15 o 
  -5   8   9     1611.91     1745.82     67.35 o 
  -4   8   9    19723.89    19546.38    195.64 o 
  -3   8   9      695.31      772.76     55.72 o 
  -2   8   9    14049.35    14130.06    156.16 o 
  -1   8   9     1883.12     1897.69     59.72 o 
   0   8   9    12899.45    13187.13    140.81 o 
   1   8   9     1884.02     1881.16     62.11 o 
   2   8   9    14008.75    13870.64    146.67 o 
   3   8   9      679.75      683.58     50.67 o 
   4   8   9    19699.72    19625.53    182.53 o 
   5   8   9     1599.87     1713.88     69.32 o 
   6   8   9    19749.64    19919.28    195.55 o 
   7   8   9     4106.95     4038.94     94.36 o 
   8   8   9    20019.37    19782.26    206.20 o 
   9   8   9     2031.57     2169.14     85.04 o 
  10   8   9    14300.64    14605.01    192.80 o 
  11   8   9     2285.55     2315.58     86.96 o 
  12   8   9    13060.39    12938.64    181.44 o 
  13   8   9      821.04      828.75     65.55 o 
  14   8   9     8212.05     8032.12    217.11 o 
  15   8   9     1354.97     1254.52    157.67 o 
  16   8   9     5353.22     4965.29    188.69 o 
  17   8   9      817.83      708.03    123.41 o 
  18   8   9     5294.10     5332.15    396.30 o 
  19   8   9      722.96      916.98    135.15 o 
 -19   9   9     1900.61     1919.95    130.15 o 
 -18   9   9    12084.43    12086.11    251.18 o 
 -17   9   9     1880.97     1897.78    125.32 o 
 -16   9   9    23577.46    22708.18    343.84 o 
 -15   9   9     2157.06     2343.28    127.64 o 
 -14   9   9    29201.79    27976.73    383.75 o 
 -13   9   9     1148.85     1208.95     80.17 o 
 -12   9   9    28146.43    27324.42    295.61 o 
 -11   9   9       63.16      118.80     55.96 o 
 -10   9   9     8249.56     8146.74    129.27 o 
  -9   9   9      315.27      355.92     51.50 o 
  -8   9   9     5984.02     6146.50    106.93 o 
  -7   9   9       71.72       73.76     46.09 o 
  -6   9   9     9321.18     9324.81    128.83 o 
  -5   9   9     1133.12      995.97     61.43 o 
  -4   9   9    21477.81    21124.79    229.02 o 
  -3   9   9      516.90      501.44     53.36 o 
  -2   9   9    59605.91    58953.01    468.15 o 
  -1   9   9     2854.23     2864.17     72.78 o 
   0   9   9    47528.76    47631.52    378.64 o 
   1   9   9     2858.95     2980.04     77.43 o 
   2   9   9    59545.82    58515.70    419.24 o 
   3   9   9      513.42      524.50     51.78 o 
   4   9   9    21536.99    21549.18    192.68 o 
   5   9   9     1145.58     1057.01     61.84 o 
   6   9   9     9370.30     9585.14    136.24 o 
   7   9   9       72.08      124.86     50.95 o 
   8   9   9     5969.23     6261.23    117.12 o 
   9   9   9      313.24      324.45     59.68 o 
  10   9   9     8192.08     8041.29    158.26 o 
  11   9   9       59.66       23.05     54.32 o 
  12   9   9    28119.29    27378.50    295.35 o 
  13   9   9     1152.58     1193.33     76.23 o 
  14   9   9    29260.60    29042.31    437.47 o 
  15   9   9     2162.65     2352.51    170.07 o 
  16   9   9    23579.29    23347.88    429.40 o 
  17   9   9     1883.45     1895.55    158.87 o 
  18   9   9    12102.41    12038.44    314.83 o 
  19   9   9     1908.14     1851.27    162.97 o 
 -18  10   9     4398.84     4453.49    185.71 o 
 -17  10   9      497.77      506.10    101.84 o 
 -16  10   9     5373.45     5534.35    192.88 o 
 -15  10   9      848.10      881.83    103.39 o 
 -14  10   9     6904.42     6977.69    207.81 o 
 -13  10   9     1147.59     1094.57    102.21 o 
 -12  10   9     6626.32     6549.66    146.94 o 
 -11  10   9     1561.41     1653.67     77.18 o 
 -10  10   9     4105.63     4144.70    112.00 o 
  -9  10   9     3329.85     3050.29     91.50 o 
  -8  10   9     6031.38     6250.74    105.07 o 
  -7  10   9     1467.45     1452.87     63.03 o 
  -6  10   9    10453.21    10455.54    139.10 o 
  -5  10   9     6146.47     6248.88    108.01 o 
  -4  10   9     9840.57     9828.37    152.36 o 
  -3  10   9     1827.80     1853.08     72.28 o 
  -2  10   9    14654.85    14666.28    165.68 o 
  -1  10   9     1182.64     1295.16     56.26 o 
   0  10   9    13746.18    13768.60    149.59 o 
   1  10   9     1177.41     1355.56     61.53 o 
   2  10   9    14696.65    14569.65    150.23 o 
   3  10   9     1809.91     1730.05     66.60 o 
   4  10   9     9808.13    10011.19    159.41 o 
   5  10   9     6122.72     6536.73    119.52 o 
   6  10   9    10422.92    10326.16    143.56 o 
   7  10   9     1467.09     1359.93     68.86 o 
   8  10   9     6067.55     6228.71    123.43 o 
   9  10   9     3334.71     3268.69    105.39 o 
  10  10   9     4150.88     4248.99    118.78 o 
  11  10   9     1571.13     1628.46     84.49 o 
  12  10   9     6639.97     6791.93    142.41 o 
  13  10   9     1135.96     1111.17     77.23 o 
  14  10   9     6869.56     6748.16    216.14 o 
  15  10   9      833.16      779.92    125.30 o 
  16  10   9     5347.19     4760.91    214.94 o 
  17  10   9      493.74      400.67    124.78 o 
  18  10   9     4437.10     4398.65    216.13 o 
 -18  11   9    14462.63    14973.96    296.29 o 
 -17  11   9     1503.66     1426.07    126.69 o 
 -16  11   9    22325.26    22009.60    350.26 o 
 -15  11   9     1585.99     1623.67    122.13 o 
 -14  11   9    32266.57    31228.69    426.22 o 
 -13  11   9     1138.33     1164.21    130.01 o 
 -12  11   9    20454.16    20062.20    265.09 o 
 -11  11   9      877.15      969.63     76.00 o 
 -10  11   9     9798.92     9954.45    155.89 o 
  -9  11   9      222.16      159.84     53.79 o 
  -8  11   9      835.98      877.82     59.07 o 
  -7  11   9      140.04      112.69     48.76 o 
  -6  11   9     6651.44     6206.59    108.40 o 
  -5  11   9      827.86      975.48     60.22 o 
  -4  11   9    33058.00    33187.63    287.28 o 
  -3  11   9     3799.86     3919.68    110.68 o 
  -2  11   9    45933.42    46115.24    387.75 o 
  -1  11   9     7703.98     7826.83    107.70 o 
   0  11   9    81306.52    80741.16    519.71 o 
   1  11   9     7696.65     7734.79    135.96 o 
   2  11   9    45854.99    45289.14    330.09 o 
   3  11   9     3829.98     3792.58     98.39 o 
   4  11   9    33035.82    32291.15    287.69 o 
   5  11   9      855.10      757.92     62.28 o 
   6  11   9     6662.61     6417.36    121.88 o 
   7  11   9      137.11      167.99     52.60 o 
   8  11   9      809.53      958.94     74.54 o 
   9  11   9      219.35      177.34     65.49 o 
  10  11   9     9774.78     9291.48    166.06 o 
  11  11   9      878.72     1035.53     78.16 o 
  12  11   9    20471.46    20288.75    253.29 o 
  13  11   9     1135.83     1240.48     87.32 o 
  14  11   9    32327.71    31461.08    519.73 o 
  15  11   9     1588.74     1547.97    149.68 o 
  16  11   9    22369.89    22434.66    435.72 o 
  17  11   9     1499.10     1351.79    151.85 o 
  18  11   9    14420.57    15317.19    366.45 o 
 -17  12   9      320.85      222.30    106.13 o 
 -16  12   9     6330.55     6676.83    209.00 o 
 -15  12   9      422.44      529.94    103.76 o 
 -14  12   9     6206.53     6355.53    195.68 o 
 -13  12   9      294.21      302.50     94.23 o 
 -12  12   9     4224.18     4194.86    125.30 o 
 -11  12   9     1463.42     1554.45     92.45 o 
 -10  12   9     2105.03     2140.63     93.37 o 
  -9  12   9     1401.49     1303.25     74.82 o 
  -8  12   9      243.62      221.30     58.05 o 
  -7  12   9     1999.78     2044.70     75.10 o 
  -6  12   9     2326.10     2503.43     79.55 o 
  -5  12   9     3266.54     3435.13     90.02 o 
  -4  12   9     9763.23    10229.63    157.12 o 
  -3  12   9     4547.52     4765.41    103.61 o 
  -2  12   9    13566.06    13940.91    158.59 o 
  -1  12   9     2557.81     2686.67     73.03 o 
   0  12   9    18457.55    18639.06    176.35 o 
   1  12   9     2562.93     2483.74     77.15 o 
   2  12   9    13646.62    13859.20    155.12 o 
   3  12   9     4516.31     4569.80    107.63 o 
   4  12   9     9769.47    10031.97    147.57 o 
   5  12   9     3252.50     3204.58    121.53 o 
   6  12   9     2318.31     2362.85     86.28 o 
   7  12   9     1998.06     2058.15     82.65 o 
   8  12   9      239.85      398.93     69.95 o 
   9  12   9     1403.97     1380.12    114.19 o 
  10  12   9     2101.51     2025.99     98.01 o 
  11  12   9     1474.87     1320.88     87.24 o 
  12  12   9     4223.81     4233.82    127.39 o 
  13  12   9      290.50      324.79     67.83 o 
  14  12   9     6168.61     6458.39    279.17 o 
  15  12   9      413.92      350.88    124.42 o 
  16  12   9     6335.04     6208.62    254.47 o 
  17  12   9      317.08      358.37    129.84 o 
 -17  13   9     1090.45     1172.79    149.22 o 
 -16  13   9    22766.92    22756.81    373.35 o 
 -15  13   9      985.54     1223.94    125.24 o 
 -14  13   9    22380.74    22273.66    381.87 o 
 -13  13   9     1038.61     1162.52    140.15 o 
 -12  13   9    20112.97    19880.47    279.49 o 
 -11  13   9      698.16      589.60     76.31 o 
 -10  13   9     9982.33    10060.17    184.85 o 
  -9  13   9      801.18      767.73     74.68 o 
  -8  13   9      508.49      527.25     66.83 o 
  -7  13   9      280.83      294.00     54.51 o 
  -6  13   9    10879.62    10956.62    148.12 o 
  -5  13   9      573.97      561.93     58.62 o 
  -4  13   9    25165.13    25079.45    246.80 o 
  -3  13   9     3147.20     3160.47     90.50 o 
  -2  13   9    52008.84    51697.03    412.95 o 
  -1  13   9     7459.56     7354.83    117.28 o 
   0  13   9    63249.33    63219.59    440.84 o 
   1  13   9     7488.01     7609.61    119.85 o 
   2  13   9    51975.84    52151.16    421.47 o 
   3  13   9     3161.74     3176.05     97.09 o 
   4  13   9    25103.40    24706.63    251.41 o 
   5  13   9      559.37      652.66     64.18 o 
   6  13   9    10871.25    10897.01    162.09 o 
   7  13   9      282.85      253.85     62.07 o 
   8  13   9      510.90      391.15     74.07 o 
   9  13   9      798.76      782.16     80.37 o 
  10  13   9     9994.65    10213.30    186.23 o 
  11  13   9      690.52      779.32     80.41 o 
  12  13   9    20086.57    19857.04    258.33 o 
  13  13   9     1043.38      913.87    105.38 o 
  14  13   9    22400.72    22705.54    441.92 o 
  15  13   9      988.07     1047.33    148.42 o 
  16  13   9    22773.36    22529.26    452.05 o 
  17  13   9     1100.21     1097.30    214.33 o 
 -16  14   9     6676.15     6522.16    236.33 o 
 -15  14   9       94.73       86.26    125.56 o 
 -14  14   9     6153.11     6244.48    242.46 o 
 -13  14   9      261.97      147.28    112.43 o 
 -12  14   9     4839.81     4754.07    234.59 o 
 -11  14   9      236.17       14.36     67.52 o 
 -10  14   9     4984.77     4949.29    136.53 o 
  -9  14   9      259.77      195.12     66.74 o 
  -8  14   9     5981.94     5961.30    136.34 o 
  -7  14   9      403.21      272.41     59.14 o 
  -6  14   9     8060.78     8202.20    132.79 o 
  -5  14   9       78.14       49.60     52.97 o 
  -4  14   9     7868.75     7864.60    142.77 o 
  -3  14   9      418.35      349.62     60.36 o 
  -2  14   9    11745.40    12034.81    167.01 o 
  -1  14   9     2047.08     2003.84     87.38 o 
   0  14   9    13567.16    13760.39    163.38 o 
   1  14   9     2031.89     2108.85     86.24 o 
   2  14   9    11773.61    11624.55    166.94 o 
   3  14   9      412.68      377.21     63.25 o 
   4  14   9     7886.97     8025.10    145.75 o 
   5  14   9       76.34      122.19     60.22 o 
   6  14   9     8051.42     8239.13    162.66 o 
   7  14   9      403.65      316.03     66.42 o 
   8  14   9     5992.16     6085.95    157.68 o 
   9  14   9      262.83      156.17     73.10 o 
  10  14   9     4964.88     5093.52    139.88 o 
  11  14   9      242.03      254.29     76.85 o 
  12  14   9     4831.60     4689.10    156.97 o 
  13  14   9      267.76      311.65    125.63 o 
  14  14   9     6179.29     6038.22    256.86 o 
  15  14   9       91.98      -28.47    122.40 o 
  16  14   9     6664.40     6852.71    277.21 o 
 -15  15   9     1491.02     1800.24    195.89 o 
 -14  15   9    16425.50    16536.24    367.43 o 
 -13  15   9      983.90      984.03    180.67 o 
 -12  15   9    13722.01    14132.92    462.95 o 
 -11  15   9      886.41      810.54    117.73 o 
 -10  15   9     7222.41     7059.75    171.64 o 
  -9  15   9      287.55      198.52     75.38 o 
  -8  15   9      703.05      690.99     79.05 o 
  -7  15   9     1464.24     1387.81     84.37 o 
  -6  15   9     5134.37     5282.05    120.92 o 
  -5  15   9     2490.12     2608.10    108.87 o 
  -4  15   9    16681.29    16691.20    197.63 o 
  -3  15   9     1069.63     1031.49     72.97 o 
  -2  15   9    34016.81    33763.18    328.00 o 
  -1  15   9     3674.06     3730.28    113.97 o 
   0  15   9    41383.15    40721.17    358.83 o 
   1  15   9     3686.11     3462.74    108.11 o 
   2  15   9    33996.64    34333.55    323.74 o 
   3  15   9     1070.58     1359.72     81.12 o 
   4  15   9    16656.07    16593.97    209.77 o 
   5  15   9     2473.01     2470.39     98.60 o 
   6  15   9     5114.66     5381.56    132.92 o 
   7  15   9     1451.69     1378.96     81.83 o 
   8  15   9      705.49      686.46     86.87 o 
   9  15   9      285.31      294.58     82.41 o 
  10  15   9     7216.57     6969.69    189.43 o 
  11  15   9      886.02      887.19     98.31 o 
  12  15   9    13711.72    14020.55    254.13 o 
  13  15   9      972.56     1048.41    153.76 o 
  14  15   9    16369.13    16199.00    437.03 o 
  15  15   9     1501.77     1646.13    170.30 o 
 -14  16   9     4918.19     4872.47    377.95 o 
 -13  16   9       32.71       -0.92    120.58 o 
 -12  16   9     4641.14     4464.76    199.54 o 
 -11  16   9       39.38        5.83     96.89 o 
 -10  16   9     8084.81     8090.72    223.02 o 
  -9  16   9       35.33       75.88     81.07 o 
  -8  16   9     9223.66     9259.31    279.90 o 
  -7  16   9       43.77       61.47     68.37 o 
  -6  16   9    10109.83    10276.67    174.53 o 
  -5  16   9      248.60      347.13     69.11 o 
  -4  16   9     9565.74     9532.48    155.73 o 
  -3  16   9       41.25       13.28     63.59 o 
  -2  16   9     7805.54     7802.08    150.16 o 
  -1  16   9       95.66       54.17     66.72 o 
   0  16   9     8857.37     8843.47    197.48 o 
   1  16   9       94.53       31.11     64.17 o 
   2  16   9     7809.28     7691.56    180.30 o 
   3  16   9       40.74       22.76     61.84 o 
   4  16   9     9590.96     9464.86    164.18 o 
   5  16   9      249.49      152.15     66.12 o 
   6  16   9    10116.29    10215.58    172.33 o 
   7  16   9       44.96      -68.17     68.17 o 
   8  16   9     9199.31     8886.92    212.51 o 
   9  16   9       36.17      106.10     84.15 o 
  10  16   9     8079.88     8046.69    236.47 o 
  11  16   9       38.59      -65.30     85.23 o 
  12  16   9     4647.05     4679.28    167.47 o 
  13  16   9       33.59        5.63    175.13 o 
  14  16   9     4925.49     4806.53    245.46 o 
 -13  17   9     1202.86     1302.13    206.89 o 
 -12  17   9     9618.04     9794.12    293.89 o 
 -11  17   9      476.62      555.82    116.37 o 
 -10  17   9     3781.81     3819.93    175.44 o 
  -9  17   9      945.69      930.67    139.58 o 
  -8  17   9     1929.39     2061.38    136.64 o 
  -7  17   9     1358.22     1395.24    117.96 o 
  -6  17   9     3826.07     4164.22    187.65 o 
  -5  17   9     1819.29     1706.12    138.81 o 
  -4  17   9    10061.99     9937.44    194.45 o 
  -3  17   9     2370.03     2256.12    104.87 o 
  -2  17   9    18031.72    18197.24    238.32 o 
  -1  17   9     2258.61     2263.68    155.62 o 
   0  17   9    23027.73    22965.70    367.00 o 
   1  17   9     2280.45     2226.77    116.87 o 
   2  17   9    18031.82    17705.09    229.78 o 
   3  17   9     2381.82     2443.10    104.83 o 
   4  17   9    10038.68     9924.40    179.83 o 
   5  17   9     1815.86     1739.03     98.52 o 
   6  17   9     3813.18     4056.60    131.87 o 
   7  17   9     1360.81     1312.94    114.56 o 
   8  17   9     1938.85     2295.55    133.71 o 
   9  17   9      946.69     1040.38    116.66 o 
  10  17   9     3774.54     3881.12    160.05 o 
  11  17   9      479.65      293.75     97.94 o 
  12  17   9     9595.24     9934.77    250.51 o 
  13  17   9     1207.51     1375.75    218.19 o 
 -11  18   9      285.39      502.40    116.67 o 
 -10  18   9     8102.68     7818.45    239.86 o 
  -9  18   9       45.69      -69.53    107.15 o 
  -8  18   9    11421.72    11837.85    286.58 o 
  -7  18   9      152.42       35.99     89.92 o 
  -6  18   9    12545.62    12627.12    250.70 o 
  -5  18   9       57.64       81.69     95.31 o 
  -4  18   9    10129.36     9929.42    224.37 o 
  -3  18   9       12.33      -19.47     85.41 o 
  -2  18   9     7291.34     7430.15    242.39 o 
  -1  18   9       21.76      -99.73     99.73 o 
   0  18   9     5625.33     5817.06    222.55 o 
   1  18   9       23.01       39.37    106.43 o 
   2  18   9     7296.26     7549.76    219.47 o 
   3  18   9       12.16       -0.88     80.92 o 
   4  18   9    10139.26    10185.26    213.65 o 
   5  18   9       60.12      131.87     89.06 o 
   6  18   9    12553.76    12748.20    247.96 o 
   7  18   9      153.30      101.79     95.53 o 
   8  18   9    11418.49    11807.33    256.43 o 
   9  18   9       44.89      -43.83     92.80 o 
  10  18   9     8123.49     8240.57    220.19 o 
  11  18   9      285.05      263.28    108.18 o 
 -10  19   9     4907.96     4923.43    216.74 o 
  -9  19   9     1003.99      754.34    131.29 o 
  -8  19   9     2363.06     2561.43    170.78 o 
  -7  19   9     1085.54     1037.03    161.58 o 
  -6  19   9     3650.60     3741.62    185.44 o 
  -5  19   9     1445.51     1215.86    144.59 o 
  -4  19   9     6068.96     6113.59    234.31 o 
  -3  19   9     1633.44     1597.56    132.18 o 
  -2  19   9     7498.59     7231.40    228.51 o 
  -1  19   9     1979.36     2202.58    171.11 o 
   0  19   9    10491.66    10702.72    282.80 o 
   1  19   9     1980.48     2052.96    159.00 o 
   2  19   9     7498.35     7668.05    256.13 o 
   3  19   9     1646.33     1895.06    142.35 o 
   4  19   9     6073.49     6309.21    194.07 o 
   5  19   9     1439.66     1344.13    119.62 o 
   6  19   9     3649.22     3783.20    163.02 o 
   7  19   9     1079.35     1129.69    122.41 o 
   8  19   9     2358.80     2647.04    150.53 o 
   9  19   9     1015.14     1129.41    142.53 o 
  10  19   9     4864.52     4725.33    215.92 o 
  -7  20   9      452.45      338.22    124.69 o 
  -6  20   9    13517.32    14037.98    291.20 o 
  -5  20   9      846.87      614.53    126.05 o 
  -4  20   9     8952.85     9378.88    252.72 o 
  -3  20   9      264.18     -121.81    122.66 o 
  -2  20   9     3905.01     4165.14    210.95 o 
  -1  20   9      336.27      285.15    123.88 o 
   0  20   9     2932.89     2935.14    184.60 o 
   1  20   9      335.67      124.39    119.59 o 
   2  20   9     3897.65     3878.05    231.26 o 
   3  20   9      267.18      404.66    115.94 o 
   4  20   9     8962.18     8972.30    301.89 o 
   5  20   9      841.78      795.34    113.91 o 
   6  20   9    13523.27    13879.17    286.23 o 
   7  20   9      452.50      408.06    112.39 o 
  -4  21   9     2464.66     2483.42    207.92 o 
  -3  21   9     1040.71     1115.66    153.94 o 
  -2  21   9     2122.98     2188.82    179.83 o 
  -1  21   9      869.66      733.74    145.26 o 
   0  21   9     1642.05     1539.59    174.32 o 
   1  21   9      875.18     1125.39    152.75 o 
   2  21   9     2124.69     2171.12    176.17 o 
   3  21   9     1028.91     1211.96    152.84 o 
   4  21   9     2442.27     2365.82    193.62 o 
   0   0  10    11198.06    11827.34    182.15 o 
   1   0  10    20166.04    21490.90    194.36 o 
   2   0  10     3851.76     4129.08     74.07 o 
   3   0  10     6228.47     6057.95    100.39 o 
   4   0  10     1787.24     1905.32     68.22 o 
   5   0  10      829.17      931.53     55.56 o 
   6   0  10      113.48      134.33     43.45 o 
   7   0  10      149.45      164.84     45.28 o 
   8   0  10        2.89      101.78     64.41 o 
   9   0  10     1353.83     1454.24     74.34 o 
  10   0  10     2057.05     2022.36     85.37 o 
  11   0  10     1020.51     1102.35     63.15 o 
  12   0  10      684.54      812.85     58.47 o 
  13   0  10     3115.93     3105.43     91.55 o 
  14   0  10     3101.60     3033.66     92.35 o 
  15   0  10     3848.95     3979.63    105.28 o 
  16   0  10     2253.16     2150.33    124.40 o 
  17   0  10     2744.23     2653.25    200.57 o 
  18   0  10     2098.20     1729.12    180.04 o 
  19   0  10      671.03      641.11    159.63 o 
  20   0  10     1080.44     1354.28    170.85 o 
 -20   1  10     2880.10     2691.31    212.13 o 
 -19   1  10    11003.22    10976.93    322.13 o 
 -18   1  10    10257.19    10337.38    430.51 o 
 -17   1  10    21576.01    22197.95    482.20 o 
 -16   1  10    15351.37    15296.70    207.30 o 
 -15   1  10    27371.62    27144.53    283.29 o 
 -14   1  10    15727.22    15363.39    192.56 o 
 -13   1  10    18227.06    18074.37    203.71 o 
 -12   1  10    17631.16    17485.71    196.75 o 
 -11   1  10    11432.11    11229.57    171.29 o 
 -10   1  10    14028.30    13608.38    188.56 o 
  -9   1  10     2644.30     2726.58    100.65 o 
  -8   1  10      323.01      279.31     57.83 o 
  -7   1  10     2419.91     2413.52     80.40 o 
  -6   1  10      899.31      857.13     55.76 o 
  -5   1  10    10693.76    10139.44    135.48 o 
  -4   1  10     8668.92     8712.23    128.56 o 
  -3   1  10    36782.99    35431.18    303.39 o 
  -2   1  10    34784.28    34671.57    281.75 o 
  -1   1  10   112476.18   112905.58    799.70 o 
   0   1  10    58786.75    60409.22    473.47 o 
   1   1  10   112531.16   113985.41    844.14 o 
   2   1  10    34763.63    34851.08    296.72 o 
   3   1  10    36730.93    35366.87    330.32 o 
   4   1  10     8669.57     8672.24    121.90 o 
   5   1  10    10674.75    10108.35    141.01 o 
   6   1  10      883.66      811.40     52.92 o 
   7   1  10     2418.84     2583.80     94.80 o 
   8   1  10      316.56      309.85     54.70 o 
   9   1  10     2638.71     2641.07     90.81 o 
  10   1  10    13999.40    13613.54    168.20 o 
  11   1  10    11491.49    11335.84    152.07 o 
  12   1  10    17586.28    17544.65    206.18 o 
  13   1  10    18234.66    18223.77    211.94 o 
  14   1  10    15744.05    15597.86    195.94 o 
  15   1  10    27359.89    27296.33    284.92 o 
  16   1  10    15349.94    15371.85    293.92 o 
  17   1  10    21581.28    22255.99    358.37 o 
  18   1  10    10231.70    10249.22    334.59 o 
  19   1  10    10989.16    11041.39    358.67 o 
  20   1  10     2870.78     2832.27    203.13 o 
 -20   2  10     1999.34     1798.59    182.94 o 
 -19   2  10     1715.76     1889.43    175.93 o 
 -18   2  10     3353.35     3210.60    196.61 o 
 -17   2  10     2020.38     2113.63    184.91 o 
 -16   2  10     2897.29     2902.52    108.25 o 
 -15   2  10     4707.15     4688.41    119.57 o 
 -14   2  10     1156.97     1183.23     66.68 o 
 -13   2  10     3652.20     3696.25     96.38 o 
 -12   2  10     1876.67     1831.85     82.96 o 
 -11   2  10     8096.71     7962.28    145.08 o 
 -10   2  10      384.26      422.42     62.94 o 
  -9   2  10     3488.51     3686.01    105.61 o 
  -8   2  10      833.49      815.33     67.44 o 
  -7   2  10     4317.47     4123.61     99.84 o 
  -6   2  10     2522.76     2415.25     73.88 o 
  -5   2  10     9368.96     9462.89    136.18 o 
  -4   2  10     4533.43     4560.33    101.97 o 
  -3   2  10    10193.85    10292.47    135.12 o 
  -2   2  10     6241.74     5873.21     90.87 o 
  -1   2  10    14748.22    15089.21    158.67 o 
   0   2  10     7180.79     7114.03    102.65 o 
   1   2  10    14725.01    14972.16    158.74 o 
   2   2  10     6198.07     5902.28    137.70 o 
   3   2  10    10260.05    10208.45    127.56 o 
   4   2  10     4580.64     4527.12     87.12 o 
   5   2  10     9422.05     9403.14    134.56 o 
   6   2  10     2511.73     2497.26     72.94 o 
   7   2  10     4336.23     4379.54    105.10 o 
   8   2  10      852.56      985.55     59.49 o 
   9   2  10     3487.06     3634.67     93.01 o 
  10   2  10      395.96      346.22     54.00 o 
  11   2  10     8037.40     8067.04    134.50 o 
  12   2  10     1895.71     1966.45     78.24 o 
  13   2  10     3603.87     3604.30     99.18 o 
  14   2  10     1155.88     1152.99     68.64 o 
  15   2  10     4698.40     4809.00    139.27 o 
  16   2  10     2900.12     2931.41    127.53 o 
  17   2  10     1997.56     2114.88    131.57 o 
  18   2  10     3399.59     3547.60    291.76 o 
  19   2  10     1712.06     1676.94    188.58 o 
  20   2  10     2008.45     1932.26    206.87 o 
 -20   3  10     4022.55     3653.51    221.96 o 
 -19   3  10    11885.48    12322.30    411.92 o 
 -18   3  10     8036.26     8693.77    282.43 o 
 -17   3  10    21881.35    21379.78    292.98 o 
 -16   3  10    12059.17    12051.32    220.14 o 
 -15   3  10    23769.19    23553.50    274.44 o 
 -14   3  10     9114.47     8746.79    137.62 o 
 -13   3  10    22955.37    22510.36    328.76 o 
 -12   3  10     8767.26     8104.85    146.92 o 
 -11   3  10    19913.76    19154.58    236.38 o 
 -10   3  10     2783.76     2812.54     96.72 o 
  -9   3  10     6803.40     6707.85    133.19 o 
  -8   3  10      616.00      678.33     63.16 o 
  -7   3  10     2251.04     2295.90     72.33 o 
  -6   3  10     4915.50     4979.58    100.17 o 
  -5   3  10    18119.47    17401.04    192.48 o 
  -4   3  10     8754.47     8081.40    135.50 o 
  -3   3  10    48093.22    46575.31    426.38 o 
  -2   3  10    25034.57    24478.61    226.32 o 
  -1   3  10    72440.38    69016.96    514.67 o 
   0   3  10    40608.64    39884.73    320.94 o 
   1   3  10    72471.60    70273.94    546.99 o 
   2   3  10    25025.59    25011.67    234.31 o 
   3   3  10    48107.78    46790.29    386.08 o 
   4   3  10     8711.59     8442.89    118.30 o 
   5   3  10    18060.09    17546.01    192.43 o 
   6   3  10     4933.88     5160.31     88.85 o 
   7   3  10     2255.97     2522.52     77.36 o 
   8   3  10      614.18      682.77     66.32 o 
   9   3  10     6820.90     6644.42    118.79 o 
  10   3  10     2740.61     2854.68     89.74 o 
  11   3  10    19959.38    19657.62    222.23 o 
  12   3  10     8744.72     8615.58    140.39 o 
  13   3  10    23035.20    23189.47    253.10 o 
  14   3  10     9121.45     8994.72    181.97 o 
  15   3  10    23760.81    23887.06    339.05 o 
  16   3  10    12047.12    11992.68    231.80 o 
  17   3  10    21859.89    21956.19    361.19 o 
  18   3  10     7997.87     8299.38    225.97 o 
  19   3  10    11897.93    12479.33    523.31 o 
  20   3  10     4015.14     4615.18    264.82 o 
 -20   4  10     3380.26     3284.33    213.81 o 
 -19   4  10     2834.00     2650.04    206.83 o 
 -18   4  10     3954.97     3910.58    213.01 o 
 -17   4  10     2887.39     2846.33    136.04 o 
 -16   4  10     2279.87     2257.82    108.80 o 
 -15   4  10     2172.06     2223.63     88.16 o 
 -14   4  10     2140.93     2113.21    101.71 o 
 -13   4  10     7189.37     6963.19    141.94 o 
 -12   4  10     1368.12     1328.94     83.60 o 
 -11   4  10    14807.88    14491.47    200.99 o 
 -10   4  10     2659.14     2688.06     96.39 o 
  -9   4  10    15801.43    15462.48    206.09 o 
  -8   4  10     5450.70     5625.72    118.11 o 
  -7   4  10    13797.35    13606.97    155.50 o 
  -6   4  10     9160.23     8796.74    141.81 o 
  -5   4  10    17496.54    17480.80    186.10 o 
  -4   4  10     4949.63     4512.65    106.93 o 
  -3   4  10     8618.38     8559.68    140.62 o 
  -2   4  10     6149.06     5915.44    100.86 o 
  -1   4  10     7409.08     7342.72    102.71 o 
   0   4  10     6865.11     6865.43     99.13 o 
   1   4  10     7384.43     7175.30    108.71 o 
   2   4  10     6155.47     6126.07    101.11 o 
   3   4  10     8585.00     8732.91    121.07 o 
   4   4  10     4917.74     4523.08     84.65 o 
   5   4  10    17520.32    17733.49    174.05 o 
   6   4  10     9192.35     9308.70    124.40 o 
   7   4  10    13810.68    14038.68    168.23 o 
   8   4  10     5427.03     5715.96    110.80 o 
   9   4  10    15818.17    15773.28    194.39 o 
  10   4  10     2682.09     2852.09     91.05 o 
  11   4  10    14730.15    14543.39    186.41 o 
  12   4  10     1363.32     1267.65     68.81 o 
  13   4  10     7165.90     6981.14    130.64 o 
  14   4  10     2135.55     2410.72     95.39 o 
  15   4  10     2176.28     2448.42    122.26 o 
  16   4  10     2308.76     2351.30    124.46 o 
  17   4  10     2875.72     2920.64    138.22 o 
  18   4  10     3967.73     4120.52    178.70 o 
  19   4  10     2828.34     2807.32    284.96 o 
  20   4  10     3391.23     3750.41    276.17 o 
 -20   5  10     1472.94     1798.60    332.64 o 
 -19   5  10    11578.17    11749.03    332.07 o 
 -18   5  10     4622.37     4452.78    148.16 o 
 -17   5  10    18084.13    17601.56    268.11 o 
 -16   5  10     6038.44     6114.23    150.60 o 
 -15   5  10    17185.25    16820.08    240.09 o 
 -14   5  10     7872.26     7837.36    162.18 o 
 -13   5  10    13835.49    13670.83    199.35 o 
 -12   5  10     3803.46     3682.60    111.68 o 
 -11   5  10    13447.89    13246.92    192.66 o 
 -10   5  10     2369.05     2445.25     86.32 o 
  -9   5  10     6334.96     6270.55    125.10 o 
  -8   5  10      346.88      345.86     59.91 o 
  -7   5  10     6388.63     6437.93    109.07 o 
  -6   5  10     1487.18     1458.51     58.61 o 
  -5   5  10    16678.69    16567.97    168.34 o 
  -4   5  10     5731.14     5643.66    114.11 o 
  -3   5  10    32996.67    32516.37    343.20 o 
  -2   5  10    19961.63    19649.04    202.17 o 
  -1   5  10    36385.93    35772.83    299.02 o 
   0   5  10    24238.46    23901.52    212.40 o 
   1   5  10    36407.03    36408.34    292.81 o 
   2   5  10    19932.39    19547.35    185.21 o 
   3   5  10    33022.88    32718.66    270.80 o 
   4   5  10     5752.20     5796.13     96.46 o 
   5   5  10    16694.84    16648.60    163.79 o 
   6   5  10     1480.04     1491.04     68.32 o 
   7   5  10     6383.75     6536.60    117.02 o 
   8   5  10      355.79      338.80     54.69 o 
   9   5  10     6343.50     6204.49    130.18 o 
  10   5  10     2388.77     2470.80     91.33 o 
  11   5  10    13561.69    13258.35    187.27 o 
  12   5  10     3802.31     3618.17    107.09 o 
  13   5  10    13886.73    14024.23    195.84 o 
  14   5  10     7877.63     7784.85    145.07 o 
  15   5  10    17196.92    16539.51    297.77 o 
  16   5  10     6010.94     5772.93    188.99 o 
  17   5  10    18104.27    18797.80    330.98 o 
  18   5  10     4614.82     4943.57    209.36 o 
  19   5  10    11567.68    11828.61    545.67 o 
  20   5  10     1479.39     1463.83    340.87 o 
 -20   6  10     4877.85     4706.70    248.37 o 
 -19   6  10     4628.68     4828.00    241.20 o 
 -18   6  10     3344.87     3475.21    138.71 o 
 -17   6  10     2676.65     2627.74    125.10 o 
 -16   6  10     3139.43     3141.69    143.89 o 
 -15   6  10     2513.89     2582.68    125.92 o 
 -14   6  10     1630.68     1542.65     92.57 o 
 -13   6  10     5931.64     5714.24    156.26 o 
 -12   6  10     4609.23     4635.46    151.63 o 
 -11   6  10    19207.30    18276.21    219.46 o 
 -10   6  10     6381.91     6372.86    125.42 o 
  -9   6  10    28784.24    27667.15    287.82 o 
  -8   6  10    17458.99    17406.75    219.29 o 
  -7   6  10    30804.31    30587.02    255.50 o 
  -6   6  10    13202.63    12724.34    141.62 o 
  -5   6  10    24284.88    23528.49    217.31 o 
  -4   6  10     5859.99     5944.16    104.82 o 
  -3   6  10     9387.44     9448.43    127.93 o 
  -2   6  10     6144.31     6150.83     96.54 o 
  -1   6  10     5016.04     5110.64     91.19 o 
   0   6  10     5257.13     5811.88     96.41 o 
   1   6  10     4968.67     5019.60    103.96 o 
   2   6  10     6123.61     6021.43     98.88 o 
   3   6  10     9397.76     9386.79    123.18 o 
   4   6  10     5858.80     5997.07    100.15 o 
   5   6  10    24292.27    24061.88    231.15 o 
   6   6  10    13218.91    13544.87    170.43 o 
   7   6  10    30792.96    31601.70    300.86 o 
   8   6  10    17482.15    18505.15    213.88 o 
   9   6  10    28762.93    28107.35    305.18 o 
  10   6  10     6343.60     6536.68    133.81 o 
  11   6  10    19157.95    18370.74    230.93 o 
  12   6  10     4606.27     4522.17    111.83 o 
  13   6  10     5893.56     5928.09    124.21 o 
  14   6  10     1616.73     1638.87     79.93 o 
  15   6  10     2537.48     2686.18    142.28 o 
  16   6  10     3151.99     3118.34    152.09 o 
  17   6  10     2688.97     2763.01    150.30 o 
  18   6  10     3332.13     3157.59    180.92 o 
  19   6  10     4628.85     4279.92    206.16 o 
  20   6  10     4855.98     4448.73    302.43 o 
 -19   7  10     7921.32     7636.70    199.81 o 
 -18   7  10     1334.15     1254.18    105.08 o 
 -17   7  10    10370.10    10630.69    214.34 o 
 -16   7  10     2470.08     2485.23    120.13 o 
 -15   7  10    12819.61    12263.15    208.99 o 
 -14   7  10     3463.50     3440.15    122.91 o 
 -13   7  10     6752.17     6434.07    137.40 o 
 -12   7  10     3904.10     3918.11    118.57 o 
 -11   7  10     4977.22     4748.35    116.77 o 
 -10   7  10     1106.41     1186.86     69.74 o 
  -9   7  10     7555.11     7417.96    140.89 o 
  -8   7  10     1932.81     1874.78     86.05 o 
  -7   7  10     7540.48     7540.58    109.15 o 
  -6   7  10      780.50      921.27     53.67 o 
  -5   7  10    12673.60    12546.38    144.20 o 
  -4   7  10     3959.54     4132.77     95.03 o 
  -3   7  10    15509.13    15243.67    172.05 o 
  -2   7  10     8613.98     8957.49    127.63 o 
  -1   7  10    27220.82    27105.80    238.88 o 
   0   7  10    16914.70    17851.18    174.92 o 
   1   7  10    27235.33    26979.31    232.59 o 
   2   7  10     8610.55     8907.38    115.12 o 
   3   7  10    15498.64    15231.86    159.80 o 
   4   7  10     3958.72     4045.62     97.85 o 
   5   7  10    12656.57    12834.85    187.27 o 
   6   7  10      747.76      898.74     57.50 o 
   7   7  10     7543.41     7839.29    124.50 o 
   8   7  10     1950.74     2048.45     82.29 o 
   9   7  10     7580.97     7767.34    140.28 o 
  10   7  10     1116.16     1071.49     70.29 o 
  11   7  10     5050.94     5033.34    118.35 o 
  12   7  10     3908.90     3767.86    106.53 o 
  13   7  10     6803.23     6987.96    136.25 o 
  14   7  10     3461.12     3552.65    140.33 o 
  15   7  10    12823.90    12844.82    270.38 o 
  16   7  10     2471.77     2300.33    140.35 o 
  17   7  10    10389.92    11366.62    294.01 o 
  18   7  10     1336.61     1445.95    146.20 o 
  19   7  10     7938.09     8366.34    305.43 o 
 -19   8  10     6238.32     6064.72    192.97 o 
 -18   8  10     5459.44     4973.16    176.32 o 
 -17   8  10     2071.03     2040.21    144.14 o 
 -16   8  10     1264.75     1096.83    107.16 o 
 -15   8  10      737.04      855.78     97.51 o 
 -14   8  10     2072.05     2057.34    110.53 o 
 -13   8  10     5092.52     5188.06    136.40 o 
 -12   8  10     5034.20     4882.70    121.80 o 
 -11   8  10    21095.90    20235.30    240.60 o 
 -10   8  10    12162.93    11926.86    174.77 o 
  -9   8  10    27281.17    26515.62    298.22 o 
  -8   8  10    20658.67    20667.67    223.96 o 
  -7   8  10    38969.48    38921.54    303.75 o 
  -6   8  10    25160.83    25085.81    276.83 o 
  -5   8  10    43390.36    42202.50    333.64 o 
  -4   8  10    15083.10    15505.43    180.44 o 
  -3   8  10    15042.47    15134.85    176.02 o 
  -2   8  10     5180.94     5334.85    139.18 o 
  -1   8  10     3068.03     3194.68     78.30 o 
   0   8  10     3701.18     3579.23     78.77 o 
   1   8  10     3047.98     3188.92     77.76 o 
   2   8  10     5164.09     5023.49     94.80 o 
   3   8  10    15072.84    15081.92    157.87 o 
   4   8  10    15082.34    15546.58    188.38 o 
   5   8  10    43471.21    43359.35    358.57 o 
   6   8  10    25217.23    25331.54    235.28 o 
   7   8  10    38977.75    39777.23    325.69 o 
   8   8  10    20613.69    20827.18    241.94 o 
   9   8  10    27296.71    27398.39    292.12 o 
  10   8  10    12140.08    12240.51    178.69 o 
  11   8  10    21060.40    20619.28    244.02 o 
  12   8  10     4997.44     5068.52    123.99 o 
  13   8  10     5083.93     5114.14    123.97 o 
  14   8  10     2069.98     2236.84    120.58 o 
  15   8  10      741.33      706.83    108.42 o 
  16   8  10     1258.14     1200.33    135.97 o 
  17   8  10     2062.68     1951.81    159.93 o 
  18   8  10     5447.94     5757.74    238.00 o 
  19   8  10     6241.20     5854.84    242.97 o 
 -18   9  10      180.27      110.86    124.45 o 
 -17   9  10     4667.51     4593.97    174.34 o 
 -16   9  10      334.85      422.62     94.62 o 
 -15   9  10     5914.01     5444.88    178.59 o 
 -14   9  10     1157.05     1089.71    103.95 o 
 -13   9  10     5930.88     5807.92    134.15 o 
 -12   9  10      655.11      733.60     70.27 o 
 -11   9  10     4911.27     4666.92    135.74 o 
 -10   9  10     1255.43     1170.10     76.37 o 
  -9   9  10     5630.37     5540.20    121.26 o 
  -8   9  10     1763.76     1835.41     76.34 o 
  -7   9  10     7490.60     7293.89    113.18 o 
  -6   9  10     3197.72     3182.03     82.32 o 
  -5   9  10     9644.31     9824.25    135.00 o
[truncated: 262,653 more chars]
